# Supplementary material for: Molecular response of Deinococcus radiodurans to simulated microgravity explored by proteometabolomic approach
Source: Sci Rep. 2019 Dec 5;9:18462. doi: 10.1038/s41598-019-54742-6 (PMC6895123; doi:10.1038/s41598-019-54742-6)
Supplement: Supplementary file 2 — Table S1 [file 41598_2019_54742_MOESM2_ESM.xlsx]

## Sheet: Sheet1
Table S1: Table of raw protein LFQ intensities with corresponding statistical analysis, the number of identified peptides and the calculated Maxquant score.
Protein IDs	Locus Tag	Protein Annotation	ctrl1	ctrl2	ctrl3	ctrl4	ctrl5	µg1	µg2	µg3	µg4	µg5	Blank	p-value (t-test)	Peptides	Maxquant Score
Q9RT72	DR_1893	Peptidyl-prolyl cis-trans isomerase, cyclophilin-type	9315500	8883400	9634200	9443500	9076900	7580200	7895400	7164600	7177400	8019400	3578300	8.59543e-05	8	278.54
Q9RWB9	DR_0750	Sensory box/GGDEF family protein	181160	201460	173200	177680	206260	262850	236240	244370	258160	233160		0.000173304	12	67.93
Q9RT62	DR_1903	DegV domain-containing protein DR_1903				156910	158980	131360	123310		123610	116180		0.000820581	6	34.053
Q9RSQ5	ligA DR_2069	DNA ligase	1278100	1205700	1140800	1151000	1071600	1492500	1410300	1458200	1470000	1284500		0.00106989	20	238.45
Q9RV70	DR_1160	Uricase	3366100	3288300	3159800	3064800	3385700	2977400	2830800	2965100	2835100	2928100		0.00250369	12	185.1
Q9RT26	DR_1943	3-oxoacyl-acyl carrier protein reductase	8469000	10342000	8888100	8923300	10258000	7652200	6996800	7871500	5525400	6400300		0.00261697	13	244.21
Q9RSD0	DR_2195	Alpha-glucan phosphorylase, putative	5695200	4619700	5248000	4609200	4765200	6497100	6058200	5826100	5939700	6203200		0.00328504	32	323.31
Q9RT05	DR_1964	General secretion pathway protein E	1065300	830800	1012900	802640	957030	1286300	1160800	1074200	1351300	1208300		0.00382525	22	204.74
Q9RZS5	DR_B0039	Uncharacterized protein	2703000	2192900	3795200	2254500	2795500	4958600	5140200	5522600	5345500	3194000		0.00452322	22	323.31
Q9RUY2	sucD DR_1248	Succinate--CoA ligase [ADP-forming] subunit alpha	13887000	15599000	14274000	15261000	13683000	10564000	12571000	10637000	12895000	12821000		0.00458914	9	161.29
Q9RX54	coaX DR_0461	Type III pantothenate kinase	193040	223160	172050	228630	209610	270180	225910	289590	258330	260730		0.00519876	6	14.458
Q9RTD1	DR_1834	Uncharacterized protein	35449	45104	34362	36868	30443	48173	46639	50321				0.00541733	4	9.1881
Q9RRS5	dnaX DR_2410	DNA polymerase III subunit gamma/tau	118190		106130		88998	167060	151980	137210	185190	147400		0.00569961	10	34.42
Q9RX52	DR_0463	Maltooligosyltrehalose synthase	128760	99578	120430	95136		163740	145810	148910	162120	162210		0.00571912	12	35.054
Q9RU57	DR_1537	Lipase, putative	6227200	7350600	6627400	6977800	6371700	5585100	5793400	5902000	6023900	5484800		0.00621013	14	323.31
Q9RVW8	DR_0903	Uncharacterized protein	1229100	1138800	1357700	1154300	1212800	1745500	1479300	1386200	1708000	1435800		0.00696114	11	323.31
Q9RR70	fumC DR_2627	Fumarate hydratase class II (Fumarase C)	9030000	8562400	10293000	7427500	9826100	5843400	7318900	5774000	7416300	7385200	2731100	0.00763843	17	323.31
Q9RYH8	DR_A0334	Uncharacterized protein	1680500	1445400	1669200	1578200	1639300	1997500	1942400	1933400	2120800	1664600		0.00777332	14	179.7
Q9RS87	DR_2240	Uncharacterized protein	699970	956580	798890	642530	537490	327490	604410	373540	356160	440400		0.00928319	7	85.499
Q9RSC5	pyrF DR_2200	Orotidine 5'-phosphate decarboxylase	1527800	1938400	1840100	1805600	1914200	1381600	1569900	1501300	1610700	1420600		0.00972858	12	193.57
Q9RWC1	DR_0748	RNA methyltransferase, TrmH family	2596500	2833900	2550200	3200100	3162600	2253000	2517100	2016800	2407600	2356600		0.0111316	13	182.65
Q9RZT0	DR_B0033	Arylesterase/monoxygenase	371820	306540	320130	279940	397150	409310	389010	449700	476010	400820		0.0115926	13	46.79
Q9RUD0	DR_1459	Serine protease, subtilase family	11609000	13297000	14577000	10490000	11825000	7374500	8763500	8398600	11780000	8986800	8344200	0.0121384	17	323.31
Q9RZ07	DR_A0146	Uncharacterized protein	25408000	24358000	24529000	22365000	22601000	19294000	22568000	20373000	21670000	21956000		0.0123123	20	244
Q9RRW1	DR_2374	Ribonucleoside-diphosphate reductase	5953100	5184700	5874400	4479600	5905600	7325200	6109600	6308700	6590600	6959900		0.0125704	42	323.31
Q9RVJ3	DR_1035	Branched-chain amino acid ABC transporter, ATP-binding protein	1483800	1634800	1384300	1576800	1287000	1104900	1277800	1181800	1043600	1376300		0.0129074	13	298.27
Q9RWI3	DR_0685	Uncharacterized protein	6230700	5143600	10693000	4226900	5084500	11494000	15651000	17036000	15510000	7222300		0.0130757	13	323.31
Q9RSJ4	DR_2130	Protease, putative	363030	321120	347810	321780	289520	428860	395450	455810	399750	341320		0.0133618	14	65.827
Q9RRA3	DR_2591	Uncharacterized protein	520620	499750	632040	397970	328440	219620	260180	268260		336480		0.0137432	5	56.037
Q9RVJ0	DR_1038	Branched-chain amino acid ABC transporter, periplasmic amino acid-binding protein	60433000	63573000	65773000	66577000	66573000	49803000	56697000	56974000	37718000	52609000	28630000	0.0143008	23	323.31
Q9RT36	DR_1930	Uncharacterized protein	307260	367840	330120	329800	217750	468910	379910	493160	419670	354830		0.0143622	1	31.956
Q9RZS7	DR_B0037	Uncharacterized protein	1376900	937410	5161200	936250	2183000	13263000	17106000	15836000	12962000	2424300		0.0144847	14	323.31
Q9RXG1	DR_0352	Uncharacterized protein	3737200	3201200	3707800	2328400	2950300	3689000	4060100	4055300	4693500	4492500		0.0148337	6	190.06
Q9RWI0	DR_0688	Uncharacterized protein	663430	316240	1508700	307220	897670	1715200	1725700	2024900	1637500	979020		0.0153492	17	323.31
Q9RWI2	DR_0686	Uncharacterized protein	6695600	4114200	9341900	3103300	6466300	10930000	11090000	12483000	10886000	6570000		0.0170807	24	323.31
Q9RTY4	DR_1615	Uncharacterized protein	349860	479610	332400	378040	387070	497350	501690	535400	442620	435830		0.0171541	5	115.37
Q9RXW4	DR_0191	Glycogen debranching enzyme-related protein	243010	196270	170790	181440	194310	279600	210970	246650	284050	239210		0.0173071	10	44.369
Q9RS86	DR_2241	Ribosomal protein S2-related protein	155920	177410	139380	151550	169150	195880	174660	180790	183170	222760		0.0177181	6	30.605
Q9RZE9	DR_C0041	Uncharacterized protein	256720	254290	273190	279610	201950	325890	312210	304980	271900	302820		0.0179462	8	42.468
Q9RUC8	DR_1461	Uncharacterized protein	187770	143050	1595700	231380	847210	2286500	2718600	2749800	1956800	608170		0.0182367	35	233.5
Q9RUD9	DR_1448	Uncharacterized protein	22018000	15696000	25326000	19453000	26474000	27835000	27987000	29544000	29037000	30747000	3402800	0.0187926	15	323.31
Q9RZT2	DR_B0031	Chromosome partitioning ATPase, putative, ParA family	5717500	6016800	5342000	5517500	5257800	4991500	5119600	4872500	5320400	5124900		0.0199833	14	150.48
Q9RRR7	DR_2419	Sensory box sensor histidine kinase	91283	90674	106530	85530	97672	132990	109350	110830	116930	99820		0.0204559	4	34.552
Q9RXQ3	DR_0256	Acetyltransferase component of pyruvate dehydrogenase complex	8841400	7913700	8185400	10767000	11481000	13205000	11910000	10537000	12022000	12138000	10541000	0.0205833	21	323.31
Q9RTQ0	DR_1706	Uncharacterized protein	637410	614170	583350	620640	642820	588610	523740	577570	543060	602460		0.0214322	5	20.814
Q9RZ77	DR_A0077	Uncharacterized protein			137520	143900	134600	107070	82713	102880				0.0215397	2	8.1191
Q9RTT6	cysS DR_1670	Cysteine--tRNA ligase	54968000	53403000	45204000	48669000	42467000	37543000	42102000	42741000	39651000	41548000	6840000	0.0217946	36	323.31
Q9RZ24	DR_A0129	Uncharacterized protein	346520	392780	407380	376980	295180	428580	427700	427850	398840	489660		0.0233688	8	59.632
Q9RW85	DR_0784	MutT/nudix family protein	448010	674700	437390	455320	428490	528430	679850	727140	662200	666560		0.0234251	6	103.33
Q9RUL7	pdxS DR_1367	Pyridoxal 5'-phosphate synthase subunit PdxS (PLP synthase subunit PdxS)	6284600	7046200	5412300	6049200	5342600	4759400	5188000	4179700	4430000	5735100		0.0235266	11	141.28
Q9RTF5	gcvP DR_1809	Glycine dehydrogenase (decarboxylating)	4342200	3074100	4012700	2649800	3191800	4343700	4555600	4228700	4425400	5008600		0.0239221	24	323.31
Q9RSV3	DR_2019	Uncharacterized protein	1322900	1723600	1445000	1453500	1340200	1800800	1620200	1848500	1546000	1748700		0.0243883	12	211.52
Q9RX89	hisH DR_0426	Imidazole glycerol phosphate synthase subunit HisH	283370	378430	502950	368400	315080	543450	437680	471420	502120	519580		0.0252496	2	23.656
Q9RZI5	DR_B0143	McrB-related protein	369600	306080	333350	260240	319320	382310	362050	362840	500120	426850		0.0256437	18	122.28
Q9RXY9	DR_0165	Acyl-peptide hydrolase, putative	1132300	1324400	1097800	1315100	1201000	1623700	1331100	1440200	1491200	1265200		0.0260095	23	137.14
Q9RX33	DR_0482	B-cell receptor associated protein-related protein	3173400	3278900	2712200	3345700	2600600	2124300	2848000	2247300	2745600	2275700		0.0263053	10	240.98
Q9RTZ4	DR_1603	Uncharacterized protein	83202	104440	49142	57023	75781	90492	105030	132670	102680	105760		0.0263357	4	22.056
Q9RZ06	hutH DR_A0147	Histidine ammonia-lyase (Histidase)	929790	832390	914840	530830	813230	1082200	879070	1092300	1165200	1017200		0.0263696	12	139.6
Q9RTQ6	DR_1700	Daunorubicin C-13 ketoreductase	2742600	3141900	2693500	3240000	3105000	2719900	2530400	2779000	2520400	2543200		0.0264693	14	146.89
Q9RXV6	DR_0200	Transcriptional regulator, Lrp/AsnC family	1624900	1751300	1640100	1991600	2074800	1686000	1495700	1548100	1504200	1222600		0.0266214	7	35.686
Q9RWP9	DR_0617	Metalloprotease, putative	12165000	9884100	10983000	8342400	10539000	13010000	11258000	12966000	12087000	12953000		0.0270838	51	323.31
Q9RTK2	lysA DR_1758	Diaminopimelate decarboxylase (DAP decarboxylase) (DAPDC)	378420	341940	323670	254560	313340	389710	504610	473680	405560	338050		0.0276153	5	44.533
Q9RUE0	DR_1447	Uncharacterized protein	50009000	33979000	44563000	27229000	35572000	47544000	50921000	50724000	55367000	52841000	6507000	0.0276265	20	323.31
Q9RWN6	ftsA DR_0630	Cell division protein FtsA	2743900	2307200	1865100	2001100	2254100	2613500	2602800	2549000	3219800	2805900		0.0286107	12	237.46
Q9RRE5	hemA DR_2547	Glutamyl-tRNA reductase (GluTR)	392430	414890	391190	372600	440460	470320	433030	441060	570010	491490		0.028777	7	51.386
Q9RZL4	DR_B0111	Glycerophosphoryl diester phosphodiesterase	774550	856490	738450	707640	680320	854740	826420	905180	797920	870240		0.028946	22	164.56
Q9RWB0	DR_0759	Uncharacterized protein	688670	818350	653250	695490	634000	602520	617130	543710	623730	587140		0.0289778	8	92.974
Q9RYN6	DR_A0274	Flavin monoamine oxidase-related protein	19779000	19061000	17918000	16680000	18973000	21108000	18940000	21181000	23592000	20251000		0.0291107	25	323.31
Q9RRX5	pheT DR_2357	Phenylalanine--tRNA ligase beta subunit	4978100	5634100	5183200	4997800	4439100	6600300	5197600	6025000	5983400	5528500		0.0291862	31	323.31
Q9RZD1	DR_A0022	Uncharacterized protein	8628300	9046900	7257400	8387400	7100400	9250000	9041100	10453000	8824900	9296400	3944700	0.0293771	27	323.31
Q9RVP1	DR_0986	Extracellular solute binding protein, family 5	62201000	53974000	61780000	50697000	51777000	70932000	59898000	75778000	63981000	61558000	12004000	0.0296491	35	323.31
Q9RV56	DR_1174	Sensory box sensor histidine kinase	984020	628700	910490	424070	725330	1184700	1008500	1042700	1037800	1002400		0.0298304	17	115.22
Q9RTQ7	DR_1699	Uncharacterized protein	32365000	42344000	46245000	43834000	47586000	34214000	36820000	37521000	26448000	32827000	12684000	0.0305246	16	306.05
Q9RTN5	DR_1722	Uncharacterized protein	158480	190790	149530	182650	127940	184900	235460	200900	188920	192210		0.030557	4	11.523
Q9RSA6	DR_2220	Tellurium resistance protein TerB (TerB) putative	13514000	13172000	10791000	10474000	13634000	7215600	10886000	11655000	9499500	8240500	6310400	0.030964	9	169.91
Q9RSL0	rpmD DR_2114	50S ribosomal protein L30	4269700	7054700	3789000	5536000		529230	4414100	813420		1937800		0.031365	2	2.496
Q9RYS7	DR_A0231	Oxidoreductase	1242400	1023500	1280500	922540	1071100	1628100	1208900	1346300	1237600	1443200		0.0317706	15	183.51
Q9RVG1	hbd DR_1068	Probable 3-hydroxybutyryl-CoA dehydrogenase	4076100	4746800	4090100	4662100	5242400	3398200	3902200	3780200	3696400	4415000	1689500	0.0320647	9	150.07
Q9RYY9	DR_A0164	Thioredoxin 1	339020	356010	336410	328470	352680	200100	255800	225060		317600		0.032502	6	39.624
Q9RWN5	ftsZ DR_0631	Cell division protein FtsZ	17763000	22585000	21427000	20683000	21096000	19159000	18730000	18435000	16009000	18371000	17795000	0.0329836	21	323.31
Q9RY49	rplI DR_0102	50S ribosomal protein L9	30490000	30912000	28102000	20906000	24850000	18999000	22773000	21522000	19715000	23374000	3366200	0.0335842	10	323.31
Q9RS28	DR_2299	GGDEF family protein	743050	516140	522700	511530	594340	788510	668270	669570	714060	725380		0.0338382	18	91.615
Q9RXD5	DR_0379	Outer membrane protein	76094000	83272000	85559000	82331000	73845000	86509000	89673000	94022000	84714000	83679000	68747000	0.033942	42	323.31
Q9RXB0	DR_0405	Alpha-dextran endo-1,6-alpha-glucosidase	3345500	1193400	3157200	863290	2538200	3524200	4060200	3911500	3633000	3881500		0.0340954	34	323.31
Q9RUW4	proS DR_1266	Proline--tRNA ligase	7687700	7797700	6021900	6954300	7355700	5819400	5759600	5839100	6433700	6885000	3320400	0.0346691	21	323.31
Q9RRM6	rny DR_2462	Ribonuclease Y (RNase Y)	978930	1016500	850660	931560	962900	928640	838940	790820	884810	828230		0.0346958	10	60.797
Q9RW95	DR_0774	Probable type IV piliation system protein DR_0774	19683000	17131000	19509000	18258000	20440000	23004000	23144000	21825000	25540000	18647000	1730000	0.0350326	31	323.31
Q9RUZ9	DR_1231	Uncharacterized protein	18002000	16734000	18210000	14865000	17021000	18801000	18376000	19456000	19105000	18069000	6174500	0.0360517	32	323.31
Q9RVU2	DR_0930	Phosphotriesterase, putative	118960	133670	133350	142530	97225	157600	128440	151650	168170	149870		0.0362001	6	56.792
Q9RZ99	rbsK DR_A0055	Ribokinase (RK)	34903	34858		39500	38116	67502	41630	55215	56963			0.0369396	3	24.694
Q9RRV3	DR_2382	Uncharacterized protein	109430	100530	103590	118380	100300	129380	137760	122210	161520	110000		0.0375332	7	42.426
Q9RT44	sbcC DR_1922	Nuclease SbcCD subunit C	2126900	1859800	1881900	1599500	1568200	2523100	1979600	2060700	2027900	2216800		0.037685	22	239.88
Q9RXT4	purL DR_0222	Phosphoribosylformylglycinamidine synthase subunit PurL (FGAM synthase)	2739800	2930400	2648600	2499900	2940800	3185000	2852400	2965400	3240900	2921200	2015800	0.0386748	27	323.31
Q9RTM4	DR_1736	2`,3`-cyclic-nucleotide 2`-phosphodiesterase	29223000	33763000	26449000	31348000	30007000	34695000	34108000	35123000	34706000	30593000	7180100	0.0393849	25	323.31
Q9RV18	DR_1212	Uncharacterized protein	2092700	2012100	2281200	1745900	2053800	1871700	1533800	2012700	1645700	1577100		0.0398962	8	84.479
Q9RXL1	DR_0299	Deoxyguanosine kinase/deoxyadenosine kinase subunit	1080100	1384200	1146100	1366100	987910	1477900	1592000	1399500	1453100	1247500		0.0401742	6	124.16
Q9RT60	DR_1905	Transcriptional regulator, GntR family	392300	337000	339210	323580	342240	267010	300170	293800	323090	339850		0.040256	5	34.707
Q9RR73	DR_2624	Uncharacterized protein			310200	315270	396190	204770	272480	236550		219920		0.0404078	3	13.792
Q9RX25	pcp DR_0490	Pyrrolidone-carboxylate peptidase	162790	176570	147180	178040	177970	233380	197060	224760	229350	159660		0.0405425	3	52.598
Q9RYL8	DR_A0294	Uncharacterized protein	421850		484600		393310	519960	532850	575030	517810	558930		0.0408931	10	159.74
Q9RSQ6	DR_2068	Alkaline shock protein-related protein	1296800	1160200	1154200	1171300	1232200	811980	1033500	967940	502340	1119000		0.0415517	5	88.203
Q9RRT6	DR_2399	Uncharacterized protein	307130	349890	256000	271400	288750	266680	260500	207030	127730	238400		0.0432771	5	13.22
Q9RZ11	DR_A0142	Transcriptional regulator, TetR family	101370	139220	97389	105930	88588	153880	152460	146560	109740			0.0433755	4	24.721
Q9RRV8	DR_2377	Uncharacterized protein	56287000	54128000	44009000	43251000	50087000	39342000	45417000	38892000	45224000	41233000	18821000	0.0435537	13	323.31
Q9RRK0	DR_2489	Uncharacterized protein	1078800	1238400	1054300	1184300	886990	1365900	1287800	1393600	1176100	1155200		0.0436719	10	201.26
Q9RUB0	DR_1481	Uncharacterized protein	12510000	15431000	12904000	13034000	11039000	11171000	11658000	10454000	9862400	11667000	5571400	0.043892	16	323.31
Q9RR87	DR_2608	Uncharacterized protein	320930	413160	327500	323160	289010	386630	441300	417530	363540	373570	3831500	0.0439043	4	52.704
Q9RV84	lepA DR_1145	Elongation factor 4 (EF-4)	2484000	2460600	1825400	2467400	1991200	2908500	2546000	2658400	2490200	2623100		0.0446455	21	323.31
Q9RU62	mfd DR_1532	Transcription-repair-coupling factor (TRCF)	2588600	1308700	2286500	1005400	2366700	3050400	2500300	2716300	2965700	2783500		0.0449922	29	251.09
Q9RV30	DR_1200	Uncharacterized protein	796950	706590	527660	479140	411720	474070	321720	454480	324460	329310		0.0455204	8	115.7
Q9RUG2	dnaJ DR_1424	Chaperone protein DnaJ	2474300	2530400	2148100	2235100	1959500	2509300	2738200	2489700	2416900	3066200	4478000	0.0461775	13	132.44
Q9RT42	DR_1924	Uncharacterized protein	2670300	2766700	2775200	2638000	3044700	2370300	2613400	2774800	2049200	2293600		0.046373	8	61.877
Q9RTA9	gatA DR_1856	Glutamyl-tRNA(Gln) amidotransferase subunit A (Glu-ADT subunit A)	4452200	4790400	4385600	4441800	4275900	3758800	4196900	3503700	4472500	4062600		0.0481093	23	323.31
Q9RWU2	DR_0573	Uncharacterized protein	4942400	2851900	4004100	2113500	3677200	5031300	4927600	5388800	4657100	4280800		0.0481967	36	323.31
Q9RWH6	DR_0692	Nitrogen regulatory protein P-II	1219100	1557000	1179300	1307800	1007700	978400	981350	1227800	853010	927980		0.0487962	5	140.05
Q9RXK6	rpsG DR_0306	30S ribosomal protein S7	52380000	47535000	55239000	53343000	56320000	34663000	49526000	43899000	37326000	52434000		0.0488413	10	137.22
Q9RZE6	DR_A0003	Succinate-semialdehyde dehydrogenase	1201500	1505900	1122200	1328400	1004800	1560900	1410400	1404600	1552100	1415100		0.0497346	16	211.99
Q9RUT7	rpsP DR_1294	30S ribosomal protein S16	14219000	16512000	14235000	10835000	15103000	8735800	11465000	9581200	12089000	13907000		0.0498387	3	90.966
P52027	polA DR_1707	DNA polymerase I (POL I)	2851500	1944800	2719900	1382100	2111700	3020100	2654900	3127500	2931500	2941300		0.0499591	29	323.31
Q9RT20	DR_1949	Ribonuclease	156890	120540	113070	132070	114870	87117	124220	106570	109070	85382		0.0506402	5	21.828
Q9RZS3	DR_B0041	Uncharacterized protein	13921000	8901900	11989000	6514500	9477100	13313000	13743000	16360000	12395000	12648000		0.0508833	41	323.31
Q9RYA8	DR_0042	Uncharacterized protein				161800	160940	132980	156730	114490		113160		0.0513832	5	15.194
Q9RUL5	DR_1369	Minicell-associated protein DivIVA	3503400	3394500	3257600	3636000	4160300	4385700	4111900	4797200	4493700	3429100		0.0515632	12	323.31
Q9RW13	DR_0856	DNA polymerase III, epsilon subunit, putative	607050	661860	489740	648070	486120	464570	549120	487330	337520	466950		0.0518281	5	24.287
Q9RVW0	rpoC DR_0911	DNA-directed RNA polymerase subunit beta' (RNAP subunit beta')	18946000	3440500	18509000	2704500	18662000	23515000	21684000	24898000	22153000	22165000		0.0520225	69	323.31
Q9RWF5	DR_0714	Uncharacterized protein	93938	104970	76250	102090	72625	100780	109510	128170	102460	104550		0.0523703	4	36.5
Q9RW96	DR_0773	Uncharacterized protein	1980800	856840	2654000	795490	1855100	2685600	2537000	2611500	2716400	2395500		0.0526975	14	290.1
Q9RV98	hemH DR_1131	Ferrochelatase	5033100	4884200	4201400	5717400	4521400	4254300	4583300	4224000	4194500	3365400		0.0530827	10	293.54
Q9RTC6	DR_1839	Peptidyl-prolyl cis-trans isomerase	1758600	1739600	1406700	1157400	1391100	505360	1474300	933260	801710	1309000		0.053177	5	54.646
Q9RRG3	DR_2529	Uncharacterized protein	2322600	1315000	2382500	947490	1719500	2418700	2543600	2795700	2584500	2077800		0.0536345	2	65.41
Q9RXV4	DR_0202	Uncharacterized protein	234860	179610	187810	186540	160930	150280	137060	178470	176240	118480		0.054048	4	43.754
Q9RXI8	mdh DR_0325	Malate dehydrogenase	29479000	32305000	26898000	32521000	22480000	21200000	26306000	23041000	24488000	23680000	4270100	0.0542697	21	323.31
Q9RT92	DR_1873	Uncharacterized protein	514720	268580	415910	413040	770520	1246800	822170	727520	1098300	430790		0.0544859	6	36.908
Q9RUC9	DR_1460	Uncharacterized protein	336000	703710	1082100	258410	963170	1499800	1343200	1380500	1307400	515960		0.0551418	16	190.43
Q9RWX7	DR_0538	Uncharacterized protein	233800		222030		208120	278440	300910	309030	301650	195370		0.0556232	13	67.176
Q9RUP8	ileS DR_1335	Isoleucine--tRNA ligase	2930900	1647900	3081000	1270000	2601300	3521000	2976500	3367000	3372300	3025300		0.0560455	6	3.3036
Q9RUK2	DR_1384	Transcriptional regulator, TetR family	384280	352920	324220	456340	423330	602120	559830	524530	549630	331220		0.0563278	8	82.556
Q9RU65	nnrD DR_1529	ADP-dependent (S)-NAD(P)H-hydrate dehydratase	395790	343570	285300	385540	308330	412460	353520	395640	410450	437410		0.0568681	9	58.231
Q9RX59	DR_0456	Biopolymer transport protein, putative	1236700	1550300	1024400	1124100	838540	712490	750460	984140	911770	862200		0.05707	5	96.369
Q9RRS0	DR_2415	DNA-binding response regulator	1354200	1802100	1342800	1208300	1554900	1179700	1225100	1197500	1313000	973820		0.0571466	9	280.01
Q9RZI1	DR_C0002	Phosphoenolpyruvate synthase-related protein	162510	199240		166960	130550	226770	175110	252480	176390	230490		0.0580231	5	57.727
Q9RSC1	DR_2204	MutT/nudix family protein	505720	699190	549110	669570	550690	474250	529220	331670	567580	463840		0.0584152	4	107.42
Q9RSU0	DR_2033	Glutamine synthase	21276000	20968000	19244000	20782000	21775000	23340000	21040000	21859000	24297000	21712000	12700000	0.058665	34	323.31
Q9RYN4	DR_A0276	Malate oxidoreductase	1756300	1779400	1417500	1659400	1293500	2063700	1632800	1640300	2083400	2076600		0.0588564	17	209.7
Q9RVN2	DR_0995	Uncharacterized protein	94931	114890	102650	111000	88396		91155			87990		0.0591359	1	21.274
Q9RSM5	DR_2099	Uncharacterized protein	664190	789680	683390	757610	426790	769150	828710	857350	913310	777010		0.0593441	5	48.525
Q9RYW8	DR_A0188	UvrABC system protein A	791930	677970	616580	570220	643760	780130	667180	770360	768810	816750		0.0603843	21	88.095
Q9RZ18	DR_A0135	ABC transporter, periplasmic substrate-binding protein, putative	14957000	15249000	14773000	14739000	13633000	12438000	14211000	14700000	13497000	13149000		0.0612396	12	252.54
Q9RSX6	DR_1993	Uncharacterized protein	264280	273120	206350	237760	281710	285740	270680	280090	382020	316910		0.0613628	7	40.17
Q9RU02	DR_1595	6-phosphogluconate dehydrogenase	13633000	14025000	11981000	12436000	10832000	10894000	9965200	11016000	12563000	10555000		0.0616385	15	323.31
Q9RWK0	carB DR_0668	Carbamoyl-phosphate synthase large chain	4457900	1365200	4130900	1146400	3891600	5114100	4684100	4829900	4659400	4908500		0.0619107	42	323.31
Q9RXQ2	DR_0257	Pyruvate dehydrogenase E1 component	28947000	20101000	26841000	17010000	24254000	30335000	27239000	27280000	30723000	29089000	3925700	0.0633041	41	323.31
Q9RUF9	DR_1427	Signal peptidase I	3216900	3285900	3054700	3796600	2685400	2268200	3194600	2351800	1783500	3008000	5736300	0.064382	13	212.81
Q9RSE7	DR_2177	Cytidine deaminase	917870	883530	915390	909760	1242600	637210	852010	843850	793970	864040		0.0645379	7	211.15
Q9RXG0	rnr DR_0353	Ribonuclease R (RNase R)	12551000	1106300	20518000	810650	18736000	23194000	22373000	26778000	19546000	14875000	453090	0.0651484	27	323.31
Q9RZV4	DR_B0007	Metal binding protein, putative	37556000	34754000	49412000	45663000	63760000	29941000	40199000	31049000	39057000	25666000	3261600	0.0653105	15	279.19
Q9RZL9	DR_B0106	Uncharacterized protein	470630	529480	445480	484400	581550	698070	539510	638500	629010	490510	6366500	0.0656881	6	154.93
Q9RSW8	DR_2003	Uncharacterized protein	215840	197290				141700				135990		0.0657704	4	13.579
Q9RY06	valS DR_0148	Valine--tRNA ligase	5768200	4519300	5361500	3583500	4187400	6065900	5407200	5495900	5636200	5731700		0.0658796	30	323.31
Q9RSU1	DR_2032	Methylmalonyl-CoA mutase, alpha subunit, chain B	348820	449810	329160	338930	206060	392870	420600	447850	485030	410250		0.0659764	4	51.442
Q9RUS1	map DR_1311	Methionine aminopeptidase (MAP) (MetAP)	4052000	4120900	3922400	4747300	4249200	3377600	4220800	3760800	3719700	3911500		0.0662241	7	73.877
Q9RUJ8	DR_1388	Uncharacterized protein	2220600	2895200	1924900	2739500	1884500	1609200	2262800	1956500	1284000	1713400		0.0662669	7	312.92
Q9RS08	DR_2319	Uncharacterized protein	20233000	22502000	23141000	20649000	18707000	19394000	18269000	20792000	18898000	16154000		0.0664309	18	301.73
Q9RSV7	DR_2015	Oxidoreductase, FAD-binding	1603100	1719600	1477100	1570500	1373100	1717100	1529000	1732400	1766000	1804200		0.0668063	16	323.31
Q9RWE0	DR_0729	Hydrolase, CbbY/CbbZ/GpH/YieH family	1976700	2442400	2142800	1721300	1659500	1709600	1505700	1692200	1771200	1487200		0.066842	10	323.31
Q9RTC7	DR_1838	GTP pyrophosphokinase	1373100	1079300	1098500	938650	1213600	1381500	1205000	1310400	1355900	1353500		0.0671349	18	116.78
Q9RT77	DR_1888	Uncharacterized protein	252910	301180	301180	271030	295830	245540	265330	271010	257280			0.0674709	6	52.433
Q9RW32	DR_0837	Uncharacterized protein	447950	434010	388480	415940	474770	586370	484690	467120	506500	436450		0.0679999	12	66.757
Q9RRG4	DR_2528	Uncharacterized protein	20626000	11290000	22496000	8621000	18147000	26607000	21498000	24845000	22773000	18678000		0.070273	16	323.31
Q9RX81	DR_0434	Cytochrome C6, putative	831480	650770	593360	316770	509710	312230	308770	275340	544350	405910		0.0708309	8	67.559
Q9RVH4	aspS2 DR_1055	Aspartate--tRNA(Asp/Asn) ligase	8799600	9168800	7954600	9386800	7914700	8518100	7147100	8459200	7485400	6912000	5288700	0.0710314	22	296.65
Q9RYX2	DR_A0182	Uncharacterized protein	711500	816460	592010	512550	501710	670610	786350	829900	729480	875510		0.0712177	6	51.622
Q9RXK3	rpsJ DR_0310	30S ribosomal protein S10	20232000	28559000	17378000	26898000	19683000	30567000	33172000	22781000	24901000	33275000	1190500	0.071265	8	198.56
Q9RU23	pyrG DR_1573	CTP synthase	2951800	3288700	2375800	2671100	2773800	3334400	2999300	3064700	3976000	3122800	2078200	0.0716497	20	323.31
Q9RWK9	DR_0657	Serine esterase, putative	137080	117240	103880	118290		117790	98677	107070	89862	85412		0.0716658	4	14.027
Q9RT23	fabH1 DR_1946	3-oxoacyl-[acyl-carrier-protein] synthase 3 protein 1	4732500	4214300	5108000	5000100	4566400	4034000	4517000	3932000	3649400	4777500		0.0717973	10	166.66
Q9RR93	DR_2601	Uncharacterized protein	232520	275270	285050	360010	257270	330890	336690	336060	295750	381480		0.0718589	3	42.146
Q9RS17	DR_2310	Uncharacterized protein	16786000	17758000	17050000	15936000	15607000	18472000	20008000	19137000	16772000	16761000	4094500	0.0734031	32	323.31
Q9RWI6	DR_0682	Uncharacterized protein	295960	196380	171480	138510	240980	138080	142490	144150	145510			0.0739122	3	82.202
Q9RY51	ssb DR_0099	Single-stranded DNA-binding protein (SSB)	11489000	11406000	12133000	12412000	16372000	9775800	11576000	10070000	8972200	11975000		0.07429	18	323.31
Q9RZQ3	DR_B0067	Extracellular nuclease, putative	21175000	9048400	21477000	6769500	18033000	22606000	20569000	24863000	24261000	21038000	2241400	0.07498	36	323.31
Q9RSK2	DR_2122	Branched-chain amino acid ABC transporter, periplasmic amino acid-binding protein	3026400	3216800	3365600	3296500	3207400	3448100	3265800	3388800	3463600	3272300		0.0774067	13	323.31
Q9RYW9	DR_A0185	Exopolyphosphatase	822760	770250	703080	839940	960300	1005700	818890	1032400	1137200	851310		0.0774271	13	110.19
Q9RXJ0	rplE DR_0323	50S ribosomal protein L5	79668000	75554000	94138000	101290000	98670000	65396000	82563000	69502000	62456000	92203000	1873300	0.078082	16	201.15
Q9RRH3	rqkA DR_2518	DNA damage-responsive serine/threonine-protein kinase RqkA	93314	94761	69161	47580	76234	138270	90448	99758	91817	89031		0.0784438	5	15.536
Q9RZH0	DR_C0015	Uncharacterized protein	3343800	3385100	3597500	3462400	3051900	3793300	3672000	3524300	3750300	4821300		0.0784481	17	192.47
Q9RU00	DR_1597	Glucose 6-phosphate dehydrogenase assembly protein OpcA, putative	2491300	2742300	2338200	2628500	2121100	2186700	2069700	2463400	2236500	1952800		0.078451	12	180.76
Q9RSF8	DR_2166	Purine-nucleoside phosphorylase	3330700	4051400	3022200	3484700	3274500	4715300	3519500	3852800	3906600	3826500		0.0790029	10	185.87
Q9RV96	hemE DR_1133	Uroporphyrinogen decarboxylase (UPD) (URO-D)	8456000	9419000	8324600	9672500	7159400	8194000	8036800	7764700	6941300	6260400	1633600	0.07926	10	275.95
Q9RSH8	DR_2146	Uncharacterized protein	7768700	8510100	7171300	7272400	8379600	6745600	5806100	8400600	6338400	6471900		0.0800606	8	244.05
Q9RY21	DR_0131	Uncharacterized protein	4437000	1145000	4516200	1278700	3344300	4522700	4678500	5091200	5018000	3918700		0.0812733	9	175.13
Q9RS07	DR_2320	Uncharacterized protein	2263300	2911900	2471300	2495200	2224800	2877800	2771500	3126800	2731100	2474300		0.0815915	9	183.11
Q9RW47	DR_0822	Oxidoreductase, short-chain dehydrogenase/reductase family	626980	450390	366790	380000	348640	345560	285450	347280	224880	369550	2136600	0.0820443	8	118.42
Q9RWA5	lipB DR_0764	Octanoyltransferase	1521800	1555800	1281100	1443400	1270900	1633800	1668200	1482900	1792700	1403300		0.0821535	10	206.1
Q9RRW5	DR_2370	Dihydrolipoyl dehydrogenase	2254400	2394700	2066800	2035700	1850300	2295400	2256100	2182500	2721000	2488100		0.0824831	15	188.05
Q9RUQ2	DR_1330	Uncharacterized isomerase DR_1330	719910	620990	533280	580350	667670	830740	671530	749710	730880	618530		0.0842196	9	116.71
Q9RTZ8	DR_1599	Serine protease	467130	417570	488230	362950	337030	487430	409450	537110	614240	469560		0.0844808	9	304.21
Q9RYQ0	DR_A0259	Catalase	41475000	38068000	35351000	31044000	32429000	43842000	40262000	40126000	37170000	39139000	987110	0.0852918	30	323.31
Q9RW62	lgt DR_0807	Prolipoprotein diacylglyceryl transferase	235130	280160	297430	285390	210400	352540	291610	285250	267100	346850		0.0854996	4	14.705
Q9RYE8	DR_0001	Beta sliding clamp	3064300	3269800	2733300	2959600	2700000	3863000	3130500	3462200	2946900	3226200	9670300	0.0856796	12	210.29
Q9RRJ7	DR_2493	Carboxypeptidase G2	5880400	6486300	5457500	5472500	4336400	3943600	4738400	4933500	5068700	4846100		0.0858858	13	228.74
Q9RVH6	DR_1053	Hydrolase, putative	233940	243880	255780	335200	338560	355970	317440	303460	351530	339110		0.0869448	7	41.216
Q9RTQ1	DR_1705	Hydrolase family protein	5062900	5019200	3859300	4673000	5100900	4540600	4001700	4696800	3779500	3711800		0.0892972	9	150.32
Q9RRY0	hemC DR_2352	Porphobilinogen deaminase (PBG)	7292000	6957900	5987700	6724900	7075000	8303800	7422000	8413300	10248000	6525900	23835000	0.0906089	1	2.4549
Q9RZS4	DR_B0040	Uncharacterized protein DR_B0040	1097200	826420	1359100	650030	974620	1271500	1249500	1267800	1283600	1164900		0.0912201	4	109.49
Q9RRE1	DR_2551	Uncharacterized protein	4169000	4714100	3581400	3159400	3656100	2707800	3463300	3344900	3570500	3135100	16268000	0.0917833	16	323.31
Q9RRB6	slpA DR_2577	S-layer protein SlpA	1056200000	270240000	1013400000	227410000	827620000	1116200000	1048900000	1157200000	1034100000	1015300000	284870000	0.0925003	73	323.31
Q9RUI4	DR_1402	Transcriptional repressor, TetR family	2339300	3612300	2558200	2898400	2630900	2317700	2468500	2265800	2117800	2455500		0.0929454	9	83.619
Q9RTE2	DR_1823	Uncharacterized protein			204410	174080		117250	159950			127080		0.0934724	3	29.007
Q9RWU0	secA DR_0575	Protein translocase subunit SecA	7279700	5079700	5959500	4889100	5747100	6891300	7001700	7065700	5629900	7337000		0.0947176	35	323.31
Q9RVG8	DR_1061	NADPH quinone oxidoreductase, putative	7208000	7215300	5686500	7462400	6599200	6364900	5759800	5416700	6949700	5653200	4104800	0.0949612	14	319.82
Q9RYM8	DR_A0283	Probable subtilase-type serine protease DR_A0283	51351000	53287000	44152000	46026000	46751000	47299000	55557000	53073000	58674000	51377000	20972000	0.0950028	37	323.31
Q9RZM6	DR_B0097	Uncharacterized protein	2410300	2461200	1936600	2635200	1848000	2678700	2330800	2992800	2869100	2354400		0.0954824	6	32.687
Q9RRU9	DR_2386	Phenylacetic acid degradation protein PaaA	738430	1006000	778440	851080	507500	565770	718410	661230	418730	589660		0.0957908	8	58.951
Q9RRF7	DR_2535	Hydrolase, putative	1506500	2062000	1618800	2039500	1738400	2034700	2045600	2089300	2136500	1874000		0.0961461	9	73.814
Q9RXC6	DR_0389	Uncharacterized protein	919680	1047300	803010	855430	592420	511990	773680	642050	580930	819070		0.0988168	4	6.5694
Q9RTG5	infB DR_1799	Translation initiation factor IF-2	8873200	9237300	8287100	7142100	7782000	9776500	7980600	9061000	10251000	9237400		0.0996937	21	323.31
Q9RYP6	DR_A0263	Branched-chain amino acid ABC transporter, periplasmic amino acid-binding protein	327380	292670	305870		225240	403110	335520		288340	406800		0.100859	9	55.685
Q9RXM3	DR_0287	2-oxoglutarate dehydrogenase, E1 component	13148000	6507000	12558000	6094000	13106000	14494000	12856000	14204000	13234000	13871000		0.101522	37	323.31
Q9RVN5	DR_0992	NADH oxidase	786710	673090	654730	602560	611260	780590	626380	815860	789580	748630		0.101827	12	73.955
Q9RVS6	DR_0946	Uncharacterized protein	1030400	1202400	963920	909840	990110	1269100	1064000	1120000	1199200	1044400		0.103992	10	123.99
Q9RY67	DR_0083	Dihydrolipoyllysine-residue succinyltransferase component of 2-oxoglutarate dehydrogenase complex	36049000	42815000	32504000	38273000	24861000	25254000	33641000	26721000	21633000	32450000	3600600	0.104506	1	-2
Q59337	katA DR_1998	Catalase	96787000	108610000	85513000	107020000	101090000	92717000	87315000	97292000	92257000	84749000	39216000	0.105112	32	323.31
Q9RUL6	DR_1368	Pyridoxal phosphate homeostasis protein (PLP homeostasis protein)	1242100	922490	945750	1128100	1838500	511900	954390	876560	981860	959890		0.105249	8	119.95
Q9RYH6	DR_A0337	Glutaryl-CoA dehydrogenase	719790	692960	628720	647280	517470	522530	649210	430870	581570	564680		0.105818	10	119.94
Q9RYX4	guaD DR_A0180	Probable guanine deaminase (Guanase) (Guanine aminase)	205100	223840	183390	168320		214260			291420	250480		0.105837	7	15.892
Q9RTP9	DR_1708	Uncharacterized protein	11319000	14778000	16398000	18037000	17665000	11689000	12662000	13869000	13539000	13700000	3223100	0.106176	8	284.19
Q9RYL9	DR_A0293	UPF0192 protein DR_A0293	2098300		2064800	569760	1521700	2353600	2221500	2527200	2300500	2455800		0.107024	33	323.31
Q9RVA3	DR_1126	Single-stranded-DNA-specific exonuclease, putative	264670	227950	219280	247080	255440	382640	269840	259600	366380	240480		0.107039	9	78.705
Q9RUC6	DR_1463	Uncharacterized protein	402890	545860	432370	354930	271620	389550	514480	518610	493270	676000		0.107124	2	35.812
Q9RWM0	era DR_0646	GTPase Era	6596500	7351300	7032700	7228600	6137800	6710100	6360500	6011500	6473600	6417700	3107100	0.10726	15	323.31
Q9RSS4	rpmG DR_2049	50S ribosomal protein L33	890210	1342900	988140	824690	453670	459800	622270	601680	630470	708220		0.10797	1	63.996
Q9RSW1	rimM DR_2010	Ribosome maturation factor RimM	1257000	1552600	1247400	1082300	1003800	1367300	1390500	1447500	1335300	1600500		0.108108	9	69.626
Q9RR62	DR_2635	Pyruvate kinase	9881500	10339000	8650700	10594000	7663300	7771200	8628800	8005100	7040900	9426400		0.108333	19	323.31
Q46577	uvrA DR_1771	UvrABC system protein A (UvrA protein) (Excinuclease ABC subunit A)	1667300	248720	1357800	206170	1235200	1750500	1566600	1608600	1649800	1239700		0.108469	26	214.22
Q9RYT8	DR_A0220	Aldehyde dehydrogenase	349360	285630	240250	165150	260800	308210	270570	317930	340580	404150		0.108587	7	86.901
Q9RSN5	DR_2089	Ferripyochelin-binding protein	381590	400700	482720	395290	369390	296590	333720	413840		343230		0.108723	4	43.344
Q9RX36	DR_0479	Penicillin-binding protein 1	978050	637640	931800	577790	739030	886660	943260	882790	1041600	927260		0.109032	16	223.35
Q9RR71	DR_2626	Carboxylic ester hydrolase	4800700	4585400	3695400	3927000	3786700	4505500	5099300	4529800	4814200	4282400	1818600	0.109682	16	323.31
Q9RST0	rplL DR_2043	50S ribosomal protein L7/L12	20485000	25155000	21012000	18125000	15777000	24948000	24253000	23855000	20369000	23618000	276650000	0.110145	5	74.895
Q9RVV0	DR_0922	Acyl-CoA dehydrogenase	1551100	1607700	1683700	1743800	1629200	1724900	1813100	1594400	1733600	1881600		0.110559	13	244.19
Q9RX34	DR_0481	Uncharacterized protein	393300	446920	474830	502170	397170	308670	391360	414840	388880	437890		0.111584	5	12.446
Q9RYD2	DR_0018	Uncharacterized protein	356180	435180	335640	505610	309340	584860	512690	415740	400160	467520		0.11308	6	52.993
Q9RVZ5	DR_0875	Zinc metalloprotease, putative	1089500	1114300	998830	1079400	925460	1208200	1240900	1241600	985030	1086900		0.113162	14	110.45
Q9RWN1	pfkA DR_0635	ATP-dependent 6-phosphofructokinase (ATP-PFK) (Phosphofructokinase)	347620	300690	311160	262140	286850	217830	279450	247060	267810	310320		0.114453	6	48.351
Q9RYV0	DR_A0206	Oligoendopeptidase F, putative	2875700	2482100	2221300	2441100	2422600	2647600	2725900	2657600	3439100	2655300		0.115045	18	306.94
Q9RRV9	DR_2376	Transcriptional regulator, TetR family	344100	303310	256890	315190	178100	387680	304150	394600	306360	320670		0.115352	6	17.872
Q9RYS1	DR_A0237	Oxidoreductase	3058700	2796600	2381900	2400100	2787100	2979500	2633000	2824400	3324700	3311800		0.116705	18	323.31
Q9RZ80	DR_A0074	Uncharacterized protein	1073100	1087000	796790	894550	1201200	840180	941570	938490	730310	851100		0.116757	6	42.446
Q9RW05	DR_0864	Uncharacterized protein	22544000	29289000	44474000	43909000	47407000	26896000	30472000	29476000	27391000	24645000	1125600	0.117256	13	323.31
Q9RZD7	DR_A0012	Uncharacterized protein	1117200	1239200	987700	1127000	857560	1329800	1140600	1135300	1230800	1171400		0.117806	15	302.34
Q9RRR8	DR_2418	DNA-binding response regulator	24111000	24384000	20270000	19186000	21833000	17762000	18951000	19941000	23211000	16419000	1638900	0.118544	17	323.31
Q9RUQ3	DR_1329	Uncharacterized protein	1484100	1981300	1548200	1651600	1803500	1549000	1495900	1447000	1691500	1320300		0.118557	12	161.6
Q9RS13	DR_2314	Uncharacterized protein	569560	558160	477040	333770	412960	548540	523070	594830	600800	528900		0.118603	2	139.62
Q9RSR1	pnp DR_2063	Polyribonucleotide nucleotidyltransferase	13505000	12408000	11962000	10903000	11677000	13598000	11252000	13949000	14339000	13346000		0.119885	32	323.31
Q9RXB5	DR_0400	Uncharacterized FtsK-like protein DR_0400			115000		111530	165680	138060	134270	111020			0.120537	7	31.923
Q9RVV4	DR_0918	MoxR-related protein	614970	710270	540580	642960	485380	649830	784860	863780	644810	602090		0.120691	5	15.688
Q9RZ05	hutI DR_A0148	Imidazolonepropionase	167160	143400	135230	119950	114100	172700	154860	154690	152420	141130		0.120947	5	25.334
Q9RTN7	acn DR_1720	Aconitate hydratase A (ACN) (Aconitase)	21212000	14641000	19836000	13219000	18834000	20413000	20279000	20086000	19355000	22940000	3589700	0.121058	37	323.31
Q9RS92	DR_2235	Uncharacterized protein	1169200	1279200	1035500	1049000	1062900	1038400	878780	896080	1212100	843200		0.121124	8	48.652
Q9RS27	alaS DR_2300	Alanine--tRNA ligase	5989700	3455200	4694900	2577400	4651300	5489100	4886900	5670000	5778000	5286600		0.121199	32	323.31
Q9RU31	DR_1564	Uncharacterized protein	198300	170000	147390	203440	184580	226960	241740	226520	230740	149650		0.12302	5	36.985
Q9RRV4	DR_2381	Aldehyde dehydrogenase	701380	744650	602720	771590	580560	911940	680180	754510	777790	741220		0.123125	16	138.69
Q9RV11	DR_1219	Ferrous iron transport protein B	677030	744940	591930	720240	861380	918800	721610	847000	900580	730090		0.1232	15	150.89
Q9RTR4	DR_1692	Long-chain fatty acid--CoA ligase	3034400	3455900	2799700	3052700	2458800	3438100	3068300	3373700	3382900	3160500		0.124384	22	323.31
Q9RW72	DR_0797	Uncharacterized protein	3994400	4798800	5163200	4847100	5273800	3054700	4253600	3316900	5404200	3882800		0.125214	4	84.458
P56867	hpi DR_2508	Hexagonally packed intermediate-layer surface protein	1029800000	729740000	941080000	722030000	837060000	1043200000	1012400000	1204300000	934100000	815750000	134960000	0.125525	52	323.31
Q9RUH6	DR_1410	Carboxynorspermidine decarboxylase	2586900	2501300	2217500	2158000	2115000	2668200	2205600	2473700	2786500	2627400		0.125885	16	323.31
Q9RZ81	DR_A0073	Cation-transporting P-type ATPase	432120	479940	360450	328940	364780	468550	357080	493270	508230	464890		0.126345	12	81.529
Q9RYX0	pdxY DR_A0184	Pyridoxal kinase PdxY (PL kinase)	778980	434370	738070	763730	1134200	512750	436560	529170	678090	611130		0.12646	9	84.166
Q9RSB1	DR_2214	Uncharacterized protein	156360	182840	144080	163850	173170	229810	189720	199480	176900	152090		0.127369	8	35.697
Q9RXQ7	DR_0250	Uncharacterized protein	355800	423770	355870	333990	255010	459480	449220	366880	406200	343340		0.127547	10	133.78
Q9RYQ4	DR_A0255	Aculeacin A acylase	259480	323320	216190	315320	240060	296740	322010	296400	337390	305280		0.127919	13	102.27
Q9RS90	DR_2237	Uncharacterized protein	280150	322150	257750	152990	145790	155140	232510	153170	66145	173940		0.128229	4	57.242
Q9WXF2	recN DR_1477	DNA repair protein RecN (Recombination protein N)	349820	353010	231230	273560	330850	456020	408070	328220	409660	277860		0.128584	12	51.615
Q9RTJ4	DR_1768	Uncharacterized protein	43780000	54349000	62548000	47489000	39345000	41014000	42620000	39715000	45126000	39985000	19427000	0.129148	12	323.31
Q9RZU7	DR_B0014	Hemin ABC transporter, periplasmic hemin-binding protein, putative	4039500	3990500	3286800	3205100	2894200	3163800	2775800	3784300	2439100	2124000		0.129191	13	203.42
Q9RV69	DR_1161	5-hydroxyisourate hydrolase (HIU hydrolase) (HIUHase)	1517800	1679400	1340300	1133400	858120	1492100	1584300	1563100	1613000	1647000		0.130356	3	49.546
Q9RW33	DR_0836	Uncharacterized protein	37779	36788				34440			35775			0.130377	4	8.3432
Q9RRI6	DR_2504	Uncharacterized protein	532140	506420	439150	457800	386370	379370	396980	351680	486280	419120		0.13126	4	16.692
Q9RV00	DR_1230	Uncharacterized protein	212950	322300	259990	309800	219410	237150	203620	219160	228170			0.131452	8	49.37
Q9RYV4	DR_A0202	Superoxide dismutase (SodC), Cu-Zn family	7741400	7064300	6022400	5992400	5461100	6876600	7599100	6863200	7358700	7548300		0.131624	1	-2
Q9RZP5	DR_B0076	Glycerol-3-phosphate regulon repressor	235320	184060	211550	196930		441550	249910	242850	276470			0.131647	6	17.115
Q9RTH5	DR_1789	Pseudouridine synthase	153150	134770	166670	118370	127310		181420	195330	251820	131820		0.133163	4	14.606
Q9RS56	DR_2271	Uncharacterized protein	292010	319320	281330	293960	232500	339590	274120	318570	364310	299120		0.133995	11	59.685
Q9RZT9	DR_B0024	Sigma-B regulator RsbR	749870	927100	698960	790890	826850	927170	895450	758730	1178800	905540		0.134444	10	104.85
Q9RRP8	DR_2440	NifR3 protein	234100	321490	204530	252570	160890	334730	235950	287770	290340	288750		0.134944	8	57.011
Q9RUL1	DR_1373	Metal binding protein, putative	777960	582120	563420	785150	850160	1240400	756050	791530	790210	884900		0.13502	6	12.397
Q9LBE3	DR_1609	2-hydroxyhepta-2,4-diene-1,7-dioate isomerase/5-carboxymethyl-2-oxo-hex-3-ene-1,7-dioate decarboxylase-related protein	1659400	1787300	1619400	1746100	1391600	1986100	1637900	1894100	1790900	1680000	4010600	0.136292	8	126.11
Q9RTH4	DR_1790	Yellow-related protein	79387000	84267000	87457000	75378000	92169000	77874000	75005000	72161000	86323000	75781000	170560000	0.137811	24	323.31
Q9RZM3	DR_B0100	Uncharacterized protein			95407	109870	95762	87867	90833					0.138562	2	10.961
Q9RVW1	DR_0910	Cell wall protein, putative	4569100	5905900	4881500	5880800	5011700	3467300	4444800	5317600	4811700	4818500		0.139151	5	25.771
Q9RVS0	DR_0952	Succinate dehydrogenase flavoprotein subunit	8900800	7541600	6038500	7873200	8076100	9426400	7937900	8958500	8557200	8122500		0.139374	17	196.9
Q9RUS4	DR_1308	Protease, putative	292850	341500	256690	237000	276060	248800	230080	293170	242860	187030		0.139878	7	36.76
Q9RXP7	DR_0262	ABC transporter, periplasmic substrate-binding protein, solute-binding family 1	3404800	3985100	3816200	3706200	3047900	3873500	3997900	3546800	4116500	4038200	4894500	0.142265	12	253.43
Q9RVE4	DR_1085	Uncharacterized protein	868740	979630	709910	839470	672720	720940	702630	746940	761900	617150		0.142787	11	93.964
Q9RXT6	purF DR_0220	Amidophosphoribosyltransferase (ATase)	920120	1033800	846220	816030	680780	971560	936730	1011200	1038400	884900		0.143683	12	190.87
Q9RTY3	DR_1616	Uncharacterized protein	2686200	3014000	3274700	3253500	2591800	3217600	3308000	3082600	3954200	3030600	10861000	0.143691	10	323.31
Q9RXZ9	ribBA DR_0155	Riboflavin biosynthesis protein RibBA [Includes: GTP cyclohydrolase-2	483690	534350	499240	553070	440830	640920	490880	572190	561950	512430		0.143742	12	132.82
Q9RUM4	DR_1360	Uncharacterized protein	351040	385920	257900	366020	222280	188300	298630	213680	197450	332860		0.144257	7	36.551
Q9RRC7	DR_2565	Iron-sulfur binding reductase, putative	1586800		1818700		1405700	1760300	1718400	1852600	1940400	2051700		0.144895	23	281.86
Q9RTZ9	DR_1598	Protease, putative	11267000	10878000	9894700	8751700	8395400	10120000	11205000	11511000	10409000	11202000	2888600	0.145713	42	323.31
Q9RUK1	DR_1385	Uncharacterized protein	2390400	2120300	1772200	1440600	1236900	1152100	1322100	1423400	1597300	1538300		0.14803	7	71.243
Q9RUR4	DR_1318	Acyl-CoA dehydrogenase	4612500	5184000	4644900	4091600	4867600	4233800	4069800	4419400	4719000	4240600		0.148637	11	145.91
Q9RZH5	DR_C0009	Uncharacterized protein	977570	921130	756830	939150	774690	898100	922110	899660	1094700	1037400		0.149975	16	101.39
Q9RSW4	DR_2007	Uncharacterized protein	163030	224010	176370			70605	137150	122560	220430	138090		0.150687	3	27.101
Q9RVV9	rpoB DR_0912	DNA-directed RNA polymerase subunit beta (RNAP subunit beta)	30128000	5415500	26500000	5935500	28752000	29892000	27936000	30686000	29067000	28941000	2724700	0.150731	67	323.31
Q9RWD2	DR_0737	Uncharacterized protein	226570	151060	138230	237030	223600	314470	300670	271860	258010	136480		0.151678	4	45.684
Q9RRM7	hisC DR_2461	Histidinol-phosphate aminotransferase	914000	826940	795280	800280	766510	941380	862710	887780	1114000	791680		0.152476	10	90.329
Q9RV47	DR_1183	MazG protein	776670	952890	675800	748970	772800	720820	662100	677020	761450	696300		0.152883	5	23.086
Q9RSG8	DR_2156	Uncharacterized protein	135780	84084	142760	218040	240680	360340	248870	246710	257810	105050		0.152998	2	25.696
Q9RUA8	DR_1483	Uncharacterized protein	13263000	16262000	14405000	13698000	11153000	13923000	12215000	11744000	11233000	11983000	11169000	0.153513	10	182.51
Q9RXP4	DR_0265	Histidine utilization repressor HutC, putative	3401400	3464800	3798500	3726800	4532300	3280900	3298400	3854800	3560100	2887800		0.153575	11	106.62
Q9RTU1	DR_1665	Uncharacterized protein	152060	186010	174210	151730	157330	125720	121870	169610	151770			0.154595	3	20.463
Q9RTJ5	trpD DR_1767	Anthranilate phosphoribosyltransferase	383800	518660	277940	453800	232170	200190	363940	278990	173080	334440		0.15486	7	157.31
Q9RS82	DR_2245	Phosphate regulon transcriptional regulatory protein PhoB	68630	71120	56591	70448	60152	92564	79236	83135	80628	52154		0.155187	3	36.555
Q9RV24	DR_1206	Maf-like protein DR_1206	2181400	2404300	2151700	2388600	2059300	2678100	2380500	2571000	2321800	2149100		0.155227	9	91.736
Q9RYA6	menC DR_0044	o-succinylbenzoate synthase (OSB synthase) (OSBS)	1530800	1661200	1238200	1493900	1295000	1736300	1598300	1448500	1983500	1453900		0.155342	11	303.47
Q9RU41	prfC DR_1553	Peptide chain release factor 3 (RF-3)	1021000	1207700	959090	1026000	901380	1313400	1095000	1025800	1384600	1023700		0.155582	17	270.86
Q9RRC1	moaC DR_2571	Cyclic pyranopterin monophosphate synthase	320080	405170	275420	271260	233300	209350	238650	245440	288740	258600		0.155795	6	49.152
Q9RW82	DR_0787	Uncharacterized protein	5435000	5428700	4516600	4587900	4250900	4601500	3916900	4809900	4612100	3692500		0.156033	15	179.22
Q9RT35	DR_1931	Uncharacterized protein	1123000	984790	969020	764350	769570	913810	1147700	1104800	960830	1152800	944720	0.157162	6	44.55
Q9RTV8	DR_1645	UDP-N-acetyl-D-mannosaminuronic acid transferase, putative	487130	543980	483340	548390	599250	668380	626860	520990	647260	510800		0.157457	11	176.95
Q9RU77	DR_1515	Uncharacterized protein	472640	578980	589730	651370	546820	392680	524390	473030	317650	634800		0.157855	4	32.819
Q9RRQ0	DR_2438	Endonuclease III	714010	742700	675460	730570	498180	614260	554440	600140	645810	547050		0.158	6	76.854
Q9RTN3	DR_1724	Uncharacterized protein	499300	695560	458790	569540	490730	661190	562650	616460	762320	554390		0.158024	9	42.559
Q9RW21	DR_0848	Lipoprotein, putative	6821000	7019100	5551900	5640000	5017900	5139600	5377200	6376500	4867800	4167600		0.158177	19	219.41
Q9RU76	DR_1516	Acetolactate synthase	242950	242120	156370	177780	199590	239730	224500	224590	277970	214600		0.158393	4	42.263
Q9RUF8	DR_1428	Acetyl-CoA acetyltransferase	642950	824850	657470	475960	511840	483320	538570	501330	343870	636560		0.158436	8	157.36
Q9RUZ0	DR_1240	Citrate lyase subunit beta-like protein	624440	805960	682200	687780	702710	598850	641840	622170	749500	489530		0.158804	9	130.13
Q9RRZ0	DR_2342	Uncharacterized protein	186110	273410	186360	246470	218520	211180	194720	202540	191320	154830		0.159155	4	74.39
Q9RSG3	DR_2161	Protein-tyrosine phosphatase-related protein	305780	259870	283310	384190	496390	500930	503400	465080	439760	280480		0.160687	4	69.55
O83026	ppsA DR_1727	Phosphoenolpyruvate synthase (PEP synthase)	1237900	1157600	1016100	991490	1048900	1312400	1073700	1441300	1107200	1167700		0.160758	18	122.82
Q9RTD7	DR_1828	Uncharacterized protein	203690	225870		189320		254870	231720	315800		202350		0.162254	3	16.617
Q9RS10	DR_2317	Potassium channel, beta subunit, putative	15746000	19048000	16189000	19872000	16415000	15229000	17372000	15649000	15348000	16267000	14919000	0.162825	23	323.31
Q9RVG9	DR_1060	Uncharacterized protein	256720			205140	197420	240350	205930	95444	162860	147480		0.16328	5	26.057
Q9RX24	DR_0491	Uncharacterized protein	2842800	3236900	2243600	2711400	2208200	2306500	2677000	2215900	1666800	2416000	2405300	0.16338	10	293.09
Q9RVT8	DR_0934	Transcriptional regulator, MerR family	1487900	1621200	1458600	1440200	1112600	1204800	1452800	1223500	1335200	1104400		0.163561	6	155.35
Q9RTP5	DR_1712	Extracellular solute-binding protein, family 5	1172400	1337900	1010000	1146400	863180	1265800	1161400	1151200	1333300	1327400		0.164024	17	269.32
Q9RXS0	DR_0236	Aminopeptidase	1553900	1605500	1550300	1845900	1530700	1624600	1468300	1568000	1257400	1510700		0.164579	10	75.854
Q9RUC1	smpB DR_1468	SsrA-binding protein (Small protein B)	952290	1375900	1207300	1319400	949770	1298800	1508100	1371100	1114000	1366200		0.164698	2	35.247
Q9RVP5	DR_0980	Glutamate dehydrogenase	1805600	1981800	1834000	1768700	1353900	1870200	1900900	1788800	2006300	2120700		0.165155	13	270.47
Q9RSB2	DR_2213	Uncharacterized protein	473520	644310	506490	617200	465010	648490	587250	613120	611660	568710		0.165291	10	132.86
Q9RUS6	DR_1306	Uncharacterized protein	14872000	16264000	15304000	10651000	10483000	11830000	9511800	13258000	10179000	11836000	620180	0.165483	10	323.31
Q9RX37	DR_0478	Peptidase-related protein	1617700	1470000	1637900	1824800	1579000	1567900	1410200	1491200	1551200	1590800		0.165619	9	110.3
Q9RW46	DR_0823	ROK family protein	6020300	6558200	5352200	5682900	5678100	6655500	5841900	6773300	6301900	5859200	3326600	0.167479	13	279.34
Q9RS39	DR_2288	Macro domain-containing protein DR_2288	528020	844150	720700	550270	1162600	585140	536580	537580	716740	433940		0.168425	7	185.63
Q9RYU9	DR_A0207	Uncharacterized protein	6718900	8215500	5670600	6660200	5180800	7324400	7464800	7972900	6858900	7266200		0.169145	23	323.31
Q9RSL6	DR_2108	Molybdate metabolism regulator-related protein	327040	389460	290930	276290	257690	389560	304410	311820	376760	385520		0.169234	10	87.846
Q9RXS1	DR_0235	6-aminohexanoate-cyclic-dimer hydrolase	1444200	1664000	1287400	1592200	1312300	1555800	1552500	1540600	1838900	1531900		0.170045	18	323.31
Q7DF92	DR_A0345	Uncharacterized protein	64913	65602	57894	62875	64307	70356	67537	64620	67860	61098		0.170133	4	12.942
Q9RVR3	DR_0959	Peptide ABC transporter, permease protein	358070	417120	380040	511520	413110	609760	488640	412930	530340	397270		0.170709	5	42.283
Q9RUX5	DR_1255	Acyl-CoA dehydrogenase	563120	406850	383220	468080	412080	390340	363710	327420	463040	391130		0.171946	11	47.28
Q9RRY6	DR_2346	Aminotransferase, class II	1720500	2278100	1840100	1890200	1991900	2405600	1974100	2258700	2049300	1984600		0.172419	14	323.31
Q9RTI8	DR_1776	MutT/nudix family protein	934610	1149400	1124600	1149200	1473500	1038800	941790	1203400	913030	959150		0.172503	9	147.9
Q9RZQ7	DR_B0063	Uncharacterized protein	883140	702680	638080	609340	614560	756410	882330	718670	952230	680400		0.17303	9	44.271
Q9RV48	DR_1182	Phosphinothricin acetyltransferase	447650	356110	368480	549930	686600	779980	639560	684080	459840	489710		0.173338	3	43.417
Q9RZC4	DR_A0030	1-pyrroline-5-carboxylate dehydrogenase, putative	1033900	849390	756400	1029300	1056700	1380400	1049900	1059100	1336500	814840		0.17518	12	251.56
Q9RTE8	DR_1817	Phospho-2-dehydro-3-deoxyheptonate aldolase	410280	465710	385230	404750	288750	465220	413970	430420	403920	495640		0.175665	7	29.308
Q9RWH3	atpI DR_0695	V-type ATP synthase subunit I (V-ATPase subunit I)	2646900	2004700	2084300	1881100	1885100	2376300	2225600	2074200	3053100	2405700		0.175926	16	263.51
Q9RX20	pdxH DR_0495	Pyridoxine/pyridoxamine 5'-phosphate oxidase	1524100	1689000	1440500	1277400	1121200	708800	917620	1092200	1821600	810220		0.176206	13	170.43
Q9RX71	DR_0444	Lipopolysaccharide biosynthesis protein, putative	1108800	996550	890290	1032800	970880	1128500	1002600	1046400	1168900	1013500		0.176636	12	174.8
Q9RRP6	argB DR_2442	Acetylglutamate kinase	1701600	2255100	1895800	2423600	1949200	1431700	1970200	1692500	1073400	2241300		0.177477	9	118.98
Q9RZQ0	DR_B0070	Uncharacterized protein	264130	327040	321560	320920	254470	310310	230110	231220	252040	295350		0.17753	8	74.541
Q9RSQ7	nusB DR_2067	Transcription antitermination protein NusB (Antitermination factor NusB)	8655000	9100200	7695700	7206300	6899500	6054300	7678300	7214900	6128500	8125500		0.177845	12	323.31
Q9RSW0	trmD DR_2011	tRNA (guanine-N(1)-)-methyltransferase	439400	438720	371350	295360	324870	239770	321820	313660	363200	358750		0.178364	5	66.387
Q9RYA9	DR_0041	Uncharacterized protein	7546100	8939900	7213500	8025000	6857500	8333300	8569000	8756100	7561500	8500800		0.179638	11	177.81
Q9RT19	DR_1950	Ferredoxin, putative	199860	192340					128460	184950		63531		0.181062	2	28.458
Q9RYE9	DR_A0369	Uncharacterized protein	224020	231380	237550	226050	334630	299190	305880	209940	325640	340470		0.181191	7	69.909
Q9RY83	DR_0067	Uncharacterized protein	5044100	5235400	4721900	7571000	6624500	7721300	6983800	6997400	6507300	5713500		0.182199	15	323.31
Q9RY75	DR_0075	Uncharacterized protein	3944500	1242700	3967300	952020	3010700	3419000	3405800	4345600	4000500	3247300		0.182374	35	323.31
Q9RT53	gyrA DR_1913	DNA gyrase subunit A	4895700	3843300	3857200	2993900	3839700	4347700	4014600	3985900	5196800	4646800		0.183258	33	262.14
Q9RUP1	DR_1343	Glyceraldehyde-3-phosphate dehydrogenase	57161000	67974000	61171000	63406000	73503000	62377000	53308000	66830000	59365000	53269000	14953000	0.183666	20	323.31
Q9RU42	DR_1552	Uncharacterized protein	1425000	1738600	1382000	1450000	1300800	1311000	1177500	1450300	1496300	1045900		0.18419	7	120.95
Q9RZ76	DR_A0078	Uncharacterized protein	120280	134620	132960	160800	168670	167760	170240	173150	171180	126920		0.184372	3	35.113
Q9RUH1	DR_1415	Ornithine aminotransferase, putative	1235400	1290600	1141000	1143400	1284400	1296400	1329400	1250000	1314500	1200400		0.184528	16	164.75
Q9RVD3	aroA DR_1096	3-phosphoshikimate 1-carboxyvinyltransferase		47085	43733	43221	38044	45708	47828		47120	44350		0.185116	3	8.9258
Q9RRV0	DR_2385	Phenylacetic acid degradation protein PaaB, putative	432530	553420	516750	443790	347360	480410	542210	519430	621800	461490		0.185123	4	138.86
Q9RYV6	DR_A0200	Oxidoreductase, short-chain dehydrogenase/reductase family	479920	426410	445940	549220	395570	421000	417030	447840	367920	422920		0.185129	6	16.89
Q9RSM9	DR_2095	C-type cytochrome, putative	4333200	4518000	5131300	4054500	3566700	4098200	4402700	5608600	7058700	4851800		0.18571	4	117.76
Q9RSP8	DR_2076	Uncharacterized protein	2129300	2206200	1573800	1801200	1362500	1460700	1560600	1578600	1652400	1536000		0.186098	9	135.41
Q9RWT0	DR_0585	Aminopeptidase	3396200	3843000	3653200	4375700	3401300	3619100	3506300	3321000	3452500	3307100	2633300	0.186511	13	126.79
Q9RXB6	DR_0399	Osteoblast specific factor 2-related protein	1498000	843230	1244300	1395400	2635700	3696900	2178400	2262300	2519300	892450		0.187275	5	147.73
Q9RUY1	DR_1249	Uncharacterized protein	587640	803150	650510	828550	647430	628930	677850	417160	696580	601260		0.187464	5	80.787
Q9RWW7	DR_0548	Pilin, type IV, putative	51759000	80664000	64862000	43490000	51311000	45096000	46965000	59297000	50043000	34465000	189130000	0.188152	7	323.31
Q9RRL7	acsA DR_2471	Acetyl-coenzyme A synthetase (AcCoA synthetase) (Acs)	109950	93577	107570	101500	96888	108040	113410	87555	141960	145130		0.189328	5	15.039
Q9RW43	DR_0826	Uncharacterized protein	159390	280520	225830	247720	191840	184580	175390		200910	188910		0.189853	9	61.731
Q9RSD6	DR_2188	Aminopeptidase	15677000	17369000	11754000	15354000	15136000	15736000	11185000	14076000	12198000	13457000	3343300	0.190017	15	261.6
Q9RUJ6	DR_1390	Uncharacterized protein	2658400	3033200	2277800	2625100	1769600	3262800	2912100	3225600	2877500	2163600		0.19027	8	125.86
Q9RR88	moaD DR_2607	Molybdopterin synthase sulfur carrier subunit	200550	252280	283100	214220	218210	219320	253210	290650	256890	293410		0.190788	2	56.94
Q9RYI7	DR_A0325	N-glycosidase F, putative	2250400	2364400	1637400	2038800	1610000	2355800	2154200	2525300	2095300	2070600		0.191013	18	207.17
Q9RUL0	topA DR_1374	DNA topoisomerase 1	4426800	2822900	4094600	1868500	3404600	4255300	3732300	4738300	3944000	3666000		0.191015	34	323.31
Q9RXD2	DR_0383	S-layer-like array-related protein	23197000	23467000	30625000	27044000	33136000	27680000	22849000	23604000	26615000	18733000	26098000	0.191451	12	262.52
Q9RXK7	rpsL DR_0305	30S ribosomal protein S12	10906000	11780000		16246000	29783000	9222600	13888000	7206700	6766300	12100000		0.19149	5	23.741
Q9RVW7	DR_0904	Uncharacterized protein	869630	598030	745710	424880	622350	1048200	800540	916980	760220	540760		0.191539	6	58.107
Q9RYN8	DR_A0272	Nicotinate phosphoribosyltransferase	1022200	1092300	955560	980780	803590	1157200	988920	895100	1270700	1126000		0.192802	12	182.11
Q9RSX1	DR_2000	MccF protein, putative	236330	292880	330380	361230	328170	297190	361340	331260	398190	353780		0.194622	5	59.347
Q9RW91	aroQ DR_0778	3-dehydroquinate dehydratase (3-dehydroquinase)	101350	95059	128950	104480	98323	104490	88263	108250	66967	93073		0.194967	5	16.493
Q9RY42	DR_0109	Uncharacterized protein	690580	800710	778040			782090	907890	937880	724090	810620		0.195422	2	4.5494
Q9RSK6	DR_2118	Branched-chain amino acid ABC transporter, ATP-binding protein	256440	343920	169420	293870	217930	283790	284200	319580	296660	334830		0.196122	5	21.675
Q9RXK5	fusA DR_0307	Elongation factor G (EF-G)	32653000	33759000	28687000	28727000	28129000	33061000	29951000	32923000	30884000	37009000	6235300	0.196647	33	323.31
Q9RVL1	mnmE trmE DR_1016	tRNA modification GTPase MnmE	578350	724350	631530	748000	640100	816130	736020	706430	689670	662990		0.196704	12	175.78
Q9RT94	DR_1871	Chloromuconate cycloisomerase, putative	309130	478120	347320	421860	302930	509450	413210	388300	451740	387390		0.199336	10	137.91
Q9RX49	DR_0466	Sensory box/GGDEF family protein	247740	264470	232640	300930	218920	322820	215100	280580	320920	296440		0.199422	12	34.384
Q9RTW2	DR_1641	Uncharacterized protein	146820	263810	293900	242270	66791	251590	209180	296290	354980	249690		0.199546	2	7.8115
Q9RVV8	DR_0913	Uncharacterized protein	176930	183880	124780	106290		90310	113230			136700		0.200544	2	25.569
Q9RSI1	DR_2143	Uncharacterized protein	1934200	2378000	1936300	2133400	1544700	1807300	1766800	1768200	1792300	1744400		0.201143	10	206.33
Q9RXK2	rplC DR_0311	50S ribosomal protein L3	37376000	34506000	44617000	49417000	73248000	35355000	40664000	35074000	33987000	41186000	84194000	0.201229	10	323.31
Q9RTM9	DR_1731	Glycolate oxidase subunit GlcD	260310	264400	219920	299090	243810	377100	240960	310670	274410	274010		0.201698	10	29.78
Q9RV90	DR_1139	Uncharacterized protein	739700	825110	629310	783930	787160	856090	844330	985850	855590	660610		0.201757	4	27.449
Q9RRX8	pheS DR_2354	Phenylalanine--tRNA ligase alpha subunit	3014700	3396900	2967300	3489500	2719500	3049700	3013300	2924200	2919100	2335200		0.202051	13	156.79
Q9RXZ6	DR_0158	Branched-chain amino acid dehydrogenase	783790	796340	716850	696180	730300	758570	762200	620080	491290	695380		0.202514	11	37.138
Q9RX16	DR_0499	3-hydroxyisobutyrate dehydrogenase	7644000	7262200	6633500	7879200	7152200	8650800	7594700	7704600	7185900	7674500	6791300	0.202918	13	177.49
Q9RSJ5	rplQ DR_2129	50S ribosomal protein L17	19725000	17962000	32751000	21549000	35151000	14770000	15528000	14345000	27889000	23379000		0.202982	10	95.007
Q9RUI7	DR_1399	Oxidoreductase, putative	1256600	1244500	921430	852160	1029900	750060	917340	867520	1173500	838850		0.203108	8	141.72
Q9RT43	DR_1923	Uncharacterized protein	2467200	3067100	2969600	3229500	2792700	3075800	3251400	3651100	2710100	3227100		0.203209	8	204.56
Q9RZ23	DR_A0130	Methyltransferase, putative	492000	620990	555910	729940	425370	640350	656280	782940	620580	568800		0.203399	6	33.771
Q9RYR1	DR_A0247	Drug transport protein, putative		138890	181180	158110					183020	181140		0.204014	5	34.581
Q9RS06	DR_2321	Putative esterase DR_2321		470340		364510	370490		445630			501370		0.204892	3	9.0014
Q9RSL7	DR_2107	ABC transporter, ATP-binding protein, Ycf16 family	13440000	16864000	13050000	13307000	13124000	12123000	13507000	13235000	13197000	12019000	33504000	0.205587	16	300.19
Q9RXU1	DR_0215	Aminotransferase, class V	455840	561310	546780	532310	324270	379240	481030	311080	393980	478380		0.206881	7	94.662
Q9RR74	DR_2623	Uncharacterized protein	1382900	1175400	1461500	1406100	1715600	1144800	1157800	1177900	1554500	1310500		0.207922	7	70.3
Q9RWU7	DR_0568	Purine/pyrimidine phosphoribosyltransferase-related protein	2514400	3052000	3078900	2627100	2957700	2451600	2341300	2451700	3117800	2635300		0.208988	6	217.38
Q9RTZ1	DR_1607	Uncharacterized protein	637190	612510	550140	457660	475950	438090	391360	529200	372900	610140		0.209026	6	54.091
Q9RUX9	DR_1251	Uncharacterized protein	263090	263940	210110	233520	188760	261410	272370	287840	233620	230680		0.209581	5	49.099
Q9RTY7	DR_1612	Uncharacterized protein	6841300	11490000	8633500	9536600	5945700	5849100	8347400	6913200	5039400	8188500		0.210586	8	208.56
Q9RY57	DR_0093	Phytoene dehydrogenase, putative	119910	135720		118260		149740		128290		133950		0.210722	6	36.044
Q9RR95	DR_2599	Uncharacterized protein	5744100	5190300	5211800	6033400	4760000	5806600	5389000	6568700	5231500	6237600	1674400	0.210986	19	216.03
Q9RWD1	DR_0738	Uncharacterized protein	1165000	822250	923890	953510	1031800	909220	969250	745210	1010100	676640		0.212492	13	323.31
Q9RXP5	DR_0264	Glycogen operon protein GlgX	1658400	1347700	1547500	1350600	1534600	1596400	1545300	1474100	1890500	1569400		0.212982	14	179.39
Q9RZT3	DR_B0030	Chromosome partitioning protein, ParB family	1915700	2185400	2065200	2553600	1934000	1952800	2133200	1894300	1890300	1895300		0.213096	11	323.31
Q9RW55	DR_0814 A2G07_09440	Proline dehydrogenase (PRODH)	8330800	9785300	8362800	8259000	7880500	7925700	7444800	7832600	9141800	6981700	1697900	0.213147	22	323.31
Q9RUG0	trpC DR_1426	Indole-3-glycerol phosphate synthase (IGPS)	822000	925420	982110	1077900	1001700	917640	940690	797930	985890	748070	4700500	0.213408	9	112.74
Q9RX69	DR_0446	Uncharacterized protein	602890	942840	804540	645810	457760	446900	721350	615930	348380	599330		0.215078	3	9.5996
Q9RSA9	DR_2216	Uncharacterized protein	544280	513520	525340	565490	689120	675120	566750	778170	619220	550630		0.215162	6	75.332
Q9RY71	DR_0079	Nudix hydrolase DR_0079			103480	108720			119640			137170		0.216485	4	38.047
Q9RS16	psuG DR_2311	Pseudouridine-5'-phosphate glycosidase (PsiMP glycosidase)	1404800	1397900	1247400	1325900	980640	1156800	1126300	1210900	1169300	1117800		0.217009	10	108.31
Q9RW87	DR_0782	Uncharacterized protein	591060	740460	637820	744620	642310	652810	574530	671350	646700	550870		0.217155	4	74.87
Q9RXW8	DR_0187	SanA protein	254580	238610	163600	164830	150010	158540	172380	187710	129680	159000		0.218503	6	34.423
Q9RV05	DR_1225	Mannosyltransferase, putative	138730	211240	143680	192080	115350	231200	188600	170600	178440	174710		0.218532	8	47.369
Q9RX85	DR_0430	RtcB protein	1146800	1172500	825170	1226800	827640	902440	897540	1008900	869490	869040		0.218654	14	123.37
Q9RZU0	DR_B0023	Uncharacterized protein	18165000	22554000	16918000	19586000	16462000	18833000	17176000	18111000	14443000	16093000	23926000	0.219598	15	323.31
Q9RZU5	hmuV DR_B0016	Hemin import ATP-binding protein HmuV	867840	1051600	765800	724400	822820	786330	654330	865400	838530	480290		0.220404	9	95.648
Q9RZ95	DR_A0059	Uncharacterized protein	510160	529970	409910	575830	333440	492010	629640	617110	449130	545430		0.221137	7	47.875
Q9RWG6	atpD DR_0702	V-type ATP synthase subunit D (V-ATPase subunit D)	9341500	8960900	8214000	9630500	10700000	9588600	10871000	9485100	10922000	9498600	29340000	0.221872	11	143.67
Q9RYM9	DR_A0282	Uncharacterized protein DR_A0282	51205000	55533000	48707000	43796000	39375000	46519000	50068000	52434000	57373000	54962000	7672700	0.222251	32	323.31
Q9RU19	queA DR_1577	S-adenosylmethionine:tRNA ribosyltransferase-isomerase	675760	738340	579560	593590	595160	694940	661210	620750	772890	694640		0.222844	11	85.316
Q9RRV2	DR_2383	Phenylacetic acid degradation protein PaaD		120370	96396	96385				79749	94741			0.222998	5	13.762
Q9RX29	DR_0486	Uncharacterized protein	6150700	8470700	7412300	7107500	6217700	7361200	7547600	8341700	7489200	7802900	19624000	0.22301	7	298.49
Q9RRX1	DR_2361	Acyl-CoA dehydrogenase, putative	44111000	48832000	35971000	43913000	37976000	47940000	41394000	44897000	47031000	47216000	10878000	0.223456	29	323.31
Q9RUR6	DR_1316	Propionyl-CoA carboxylase, alpha subunit, putative	839940	961920	694630	848560	695440	1029600	823230	913820	889220	810900		0.223549	14	213.06
Q9RYF8	DR_A0360	Threonine synthase	897690	810130	602140	637760	656140	879890	739830	757270	725630	1108500		0.223689	12	139.25
Q9RUA4	DR_1487	Enoyl-CoA hydratase/3,2-trans-enoyl-CoA isomerase/3-hydroxyacyl-CoA dehydrogenase	2763500	2821000	2622900	3299700	2528200	3759600	2962800	3260700	3094300	2548100		0.224004	22	210.27
Q9RUB9	DR_1470	Uncharacterized protein	1966700	2264700	1689700	1751800	1656000	2092700	2052800	2208100	2206700	1722600		0.224247	5	104.84
Q9RSW3	asd DR_2008	Aspartate-semialdehyde dehydrogenase (ASA dehydrogenase) (ASADH)	7065100	8927300	7831000	7298600	7397600	7111000	6139200	6821100	8375400	6819800	22586000	0.224414	15	323.31
Q9RYG7	DR_A0350	Response regulator PilH, putative	7015300	5395900	5582800	3711800	6826100	2611600	3244700	1870600	7127900	5849800		0.224451	8	118.75
Q9RV31	DR_1199	Protease I	6204300	8549600	8508900	6972300	6004100	6386600	6993300	6050000	5975400	6799700	89742000	0.224499	15	323.31
Q9RSZ3	mutS2 DR_1976	Endonuclease MutS2	3556600	3749700	3227300	3420100	3512800	4734400	3256800	4246300	3600700	3575500	1143200	0.225323	27	323.31
Q9RWT5	DR_0580	Acetyltransferase, putative	289630	436070	329300	309550	264550	369620	317410	360990	385600	425100		0.226268	6	37.094
Q9RV75	DR_1154	N-carbamyl-L-amino acid amidohydrolase	2740800	2747600	2863400	2066600	3050600	2132600	2409000	2017800	2924000	2483300		0.226937	14	117.24
Q9RSZ0	DR_1979	Uncharacterized protein	4385100	4617700	4260900	4996600	3651000	3072100	4961600	3477700	3557400	4205700		0.227227	9	167.78
Q9RXB2	DR_0403	Inosine-uridine preferring nucleoside hydrolase	191540	202840	217810	228300	153650	187450	170640	159420	204430	171690		0.227489	3	9.5768
Q9RT04	DR_1965	Uncharacterized protein	154130	181730	166930	186090	156490	149440	167130	155780	175610	134730		0.22765	4	36.12
Q9RYG5	DR_A0352	Methyl-accepting chemotaxis protein	990390	1069400	798600	901500	784110	1092600	909390	1237500	1084300	822180		0.228013	16	243.11
Q9RZD2	DR_A0021	Uncharacterized protein	178760	177500	159320	167520	136560	179320	170590	161140	173270	225960		0.228045	3	17.2
Q9RZ19	DR_A0134	Uncharacterized protein		3015600	3620300			3922800	4136300					0.228411	4	2.8824
Q9RTE3	secD secF DR_1822	Multifunctional fusion protein [Includes: Protein translocase subunit SecD; Protein-export membrane protein SecF]	3704900	3504200	2779200	2866300	2437100	3740700	3054000	3543500	3559600	3189300		0.228555	15	182.36
Q9RRG1	DR_2531	Thiosulfate sulfurtransferase	1024100	1130600	960820	1070600	732600	951930	879380	853420	968880	734430		0.230699	6	115.89
Q9RVR2	DR_0960	Uncharacterized protein	4391400	4469100	3810600	4058200	3363800	4467900	4315500	4425300	4244100	4096000		0.230774	14	323.31
Q9RXZ2	DR_0162	Uncharacterized protein	583020	711140	1136400	766610	654730	394970	807850	610430	292530	817510		0.232099	4	21.775
Q9RW03	DR_0866	Lipopolysaccharide biosynthesis protein-related protein	160580	182560	151360	194710	224660	222050	206070	229560	236430	150490		0.232497	10	80.728
Q9RTQ4	DR_1702	Kanamycin resistance protein-related protein	127270	134720	106520	132960	79313		120370	145880		133210		0.233044	3	13.27
Q9RW06	DR_0863	Uncharacterized protein	16250000	16584000	15848000	14654000	13735000	11881000	12271000	12334000	17765000	14650000	3964500	0.234396	11	323.31
Q9RV35	DR_1195	Uncharacterized protein		68576	93590	61011	108300	53802	52468		83525	70787		0.235486	3	20.396
Q9RT82	DR_1883	Uncharacterized protein	1049600	1488900	1083900	1392900	1153000	1136400	1161400	1050700	1032700	1165000		0.236119	1	2.4998
Q9RT67	DR_1898	Uncharacterized protein	151610	160110	128200	217460	239660	288690	218880	200340	235560	150850		0.236181	11	64.282
Q9RYS2	DR_A0236	Oxidoreductase	2621700	2806700	2164100	2324200	2047700	2678100	2283000	2500900	2621000	3310200		0.236255	17	323.31
Q9RU26	DR_1569	Peptide ABC transporter, permease protein	1183500	1210000	788570	907180	631230	678530	955360	811170	459450	897530		0.23632	6	86.169
Q9RS84	phoU DR_2243	Phosphate-specific transport system accessory protein PhoU homolog (Pst system accessory protein PhoU homolog)	1913100	2364800	1649000	2059300	1108900	1478500	1756200	1691100	1170800	1446100		0.237398	12	203.53
Q9RRI5	DR_2505	Uncharacterized protein	4393400	4471100	4069300	3818000	4189900	3649600	3901900	4153800	4235600	4006800		0.237848	11	181.19
Q9RUK5	DR_1379	Transcriptional repressor, TetR family		47652		42387	58073	42137	47179			32787		0.237997	4	25.466
Q9RTR5	DR_1691	Heat shock protein-related protein	868690	1557700	1258900	1169100	687180	1079200	1583400	1454600	1049200	1625300		0.239186	5	194.35
Q9RRB4	rsfS DR_2580	Ribosomal silencing factor RsfS	2424400	2421600	2985800	2523300	2655700	548240	2430200	1971000	3051800	2122000		0.239207	5	40.446
Q9RYK0	ureG DR_A0312	Urease accessory protein UreG		57853	59739	66821		72992	69325	56256		73295		0.239504	3	8.5526
Q9RRP7	DR_2441	Uncharacterized protein	317090	355180	260790	338690	229970	304280	409730	333020	285430	379840		0.239818	6	38.999
Q9RRZ8	DR_2331	Uncharacterized protein	624960	641520	571100	652270	402490	516610	550250	572530	467690	447860		0.241294	8	28.291
Q9RVM8	DR_0999	Uncharacterized protein	75514	132630	104030	95180		122970	91955	154650		128650		0.242364	4	15.596
Q9RX66	DR_0449	Uncharacterized protein	78783	71777	59595					43750	61199			0.242875	3	8.3618
Q9RYV2	DR_A0204	Response regulator	519760	684360	557920	627080	389380	533820	622980	783860	569480	693220		0.242961	9	59.461
Q9RRV1	DR_2384	Phenylacetic acid degradation protein PaaC	378110	513090	472990	455260	279660	357500	394070	399520	333390	324290		0.244035	7	116.77
Q9RV91	DR_1138	Uncharacterized protein	7847600	6276800	5063400	5629700	4488600	5097700	5896700	4672800	4377800	5137000		0.244252	3	30.832
Q9RSY2	DR_1987	Uncharacterized protein DR_1987	62989000	75446000	64793000	95141000	102880000	58912000	80915000	64808000	39253000	85138000	10126000	0.244913	6	233.22
Q9RSS9	rplJ DR_2044	50S ribosomal protein L10	47378000	53489000	57960000	65606000	47934000	49487000	46963000	52629000	50769000	49148000	21210000	0.246112	11	323.31
Q9RU50	DR_1544	Acyl-CoA dehydrogenase	2125300	2318300	2113800	2166000	1572100	1966100	1802500	1895200	2040300	1678000		0.246678	11	172.53
Q9RUB8	DR_1472	Alpha-amylase	2279800	2147800	2003400	1808200	1629200	2039000	2127500	2344100	2022200	2171400		0.246855	17	261.88
Q9RTG0	DR_1804	Uncharacterized protein	1836600	1084900	1540400	830770	862750	727180	769450	838500	1237900	1152200		0.247061	2	90.679
Q9RZC5	argD DR_A0029	Acetylornithine aminotransferase (ACOAT)	1688800	1418400	1495700	1505800	1800700	1457700	1351200	1326100	1633700	1564100		0.247085	12	119.05
Q9RSD2	DR_2193	Uncharacterized protein	848930	781660	583560	740920	526920	727910	764300	942570	651200	908850		0.247108	1	52.874
Q9RT31	DR_1937	Serine protease, subtilase family	859580	796340	740120	849450	592480	754650	742320	700890	615730	673320		0.247212	11	168.39
Q9RYE0	DR_0009	Uncharacterized protein	10882000	11954000	9565900	10937000	8528000	11393000	11548000	12731000	10369000	10438000		0.249345	17	279.79
Q9RUY8	DR_1242	Uncharacterized protein	13047000	14367000	14268000	13536000	12338000	10703000	12235000	11730000	12163000	15280000		0.25064	14	116.81
Q9RTF3	gcvH DR_1811	Glycine cleavage system H protein	1391700	2582900	1478500	1935600	701180	1499500	2624700	2480600	1673900	2192100	41113000	0.251247	5	145.86
Q9RXD3	DR_0381	Uncharacterized protein	180070	141930	140370	186790	178820	161780	167780	173230	113530	83854		0.25196	5	27.467
Q9RYW7	rimO DR_A0189	Ribosomal protein S12 methylthiotransferase RimO (S12 MTTase) (S12 methylthiotransferase)	256280	271040	210840	253880	174750	167230	233280	209080	215080	211550		0.2522	1	2.4645
Q9RYV3	DR_A0203	Oxidoreductase, putative	12719000	12555000	11902000	11204000	9936500	10921000	13286000	12261000	12125000	15007000	2556500	0.252739	24	323.31
Q9RXE5	DR_0368	Uncharacterized protein	547810	713450	684160	834210	798230	567700	586580	695560	570550	763560		0.253318	7	87.468
Q9RZ85	DR_A0069	Cleavage and polyadenylation specificity factor-related protein	1748600	1792300	1452900	1505900	1422600	1858700	1548600	1553200	1735900	1869300		0.253618	14	191.05
Q9RUV7	ruvA DR_1274	Holliday junction ATP-dependent DNA helicase RuvA	1051600	1425100	1188200	1190500	1054200	1423500	1145300	1401400	1280400	1197400		0.253908	8	110.16
Q9RX65	DR_0450	Uncharacterized protein	1046700	1227800	956900	924420	725070	861230	805330	896610	682520	1021500		0.254892	6	68.145
Q9RSX9	DR_1990	Uncharacterized protein			94707		145280	57891	74773					0.256707	2	15.974
Q9RSR5	glyQS glyS DR_2059	Glycine--tRNA ligase	13227000	13491000	10331000	11590000	9476300	9290600	11876000	10808000	9476600	10944000		0.257023	25	323.31
Q9RZM9	DR_B0094	Uncharacterized protein		75225		65098	53600	102570		76985				0.26021	4	19.797
Q9RS21	DR_2306	Transcriptional regulator, MerR family	245410	246980	241230	273180	236630	254330		303890		259850		0.261365	5	23.63
Q9RVB2	DR_1117	ATP-dependent Clp protease, ATP-binding subunit ClpC	3549800	3434300	2948100	2981400	2772100	3587600	2969900	3587600	3284900	3403400		0.261662	29	323.31
Q9RXG4	lon DR_0349	Lon protease	12518000	8310600	11751000	8325600	12099000	11446000	11249000	11277000	12575000	12762000	1560800	0.261797	32	323.31
Q9RX79	DR_0436	Cytochrome B6	259120	177880	233840	307450	570210	751400	392110	356760	698840	152820		0.262684	5	27.512
Q9RR63	tyrS DR_2634	Tyrosine--tRNA ligase	5422400	5235100	4909500	5190100	4817100	4679800	4737200	4842900	5587500	4071800		0.262806	16	323.31
P56926	glnS DR_2611	Glutamine--tRNA ligase	9151400	7620000	8382900	6780900	6310000	8957900	7857500	9184500	8582000	7402000		0.26504	41	323.31
Q9RVK1	DR_1026	Oxidoreductase	308730	254370	230910	320970	313170	400700	300290	278000	289060	331210		0.2657	9	46.717
Q9RXR4	speA DR_0243	Biosynthetic arginine decarboxylase (ADC)	2234600	1821500	1590800	1523200	1509300	1957300	1746600	1939900	2192400	1801100		0.266151	16	192.79
Q9RYB1	DR_0039	Uncharacterized protein	109870	121300	109070	84749		103550	88749	92805				0.266885	9	18.044
Q9RTL5	DR_1745	Uncharacterized protein	261850	228270	414970	441060	439720	309920	288870	229390		344580		0.267329	5	21.373
Q9RW42	DR_0827	Hydrolase, CbbY/CbbZ/GpH/YieH family	443270	485960	739750	570260	1386400	496640	518740	373420	587860	527780		0.267844	5	82.224
Q9RT09	DR_1960	Acetyl-CoA acetyltransferase	3458300	4134000	3786000	4037900	3434500	3565000	3623600	3276800	3897700	3423000	7098800	0.268253	17	323.31
Q9RZA4	bphP DR_A0050	Bacteriophytochrome	683240	639800	617100	531490	610540	687740	591590	681650	857570	594670		0.268521	2	2.7292
Q9RT79	DR_1886	Uncharacterized protein		198290	181950	222400		165440	157020	124100	230000			0.268557	2	33.302
Q9RXK0	rplW DR_0313	50S ribosomal protein L23	47038000	36530000	40441000	28677000	56029000	26404000	31838000	41778000	34450000	41216000		0.26873	9	230.74
Q9RT91	guaA DR_1874	GMP synthase [glutamine-hydrolyzing]	4366800	5349000	4017400	4204200	3813400	5195500	4116700	5015500	4919300	4478100		0.269866	23	323.31
O32506	lexA DR_A0344	LexA repressor	229910			214630			226950	236980	245250			0.270154	6	26.476
Q9RSD4	DR_2190	NADH-dependent flavin oxidoreductase, putative	5535100	6204200	5210300	5901300	4738500	5481600	5050100	5261800	5081600	5033100	3488700	0.270715	12	126.97
Q9RWK3	DR_0663	Uncharacterized protein	320840	314380	320420	267020	254430	301910	303070	398620	284090	337860		0.270768	4	24.544
Q9RWL3	DR_0653	Uncharacterized protein	692420	840820	1260300	1717200	1710600	1113400	1043200	1082300	529130	1004500		0.271329	7	29.538
Q9RV32	DR_1198	GTP-binding elongation factor family protein TypA/BipA	6534700	5129300	4295100	4597300	5281900	6096100	4830900	5773200	6949700	5300800		0.272137	21	323.31
Q9RWA8	DR_0761	Uncharacterized protein	298050	446680	301580	413000	297170	375390	374630	434880	396190	387230		0.273036	9	84.377
Q9RZD9	DR_A0010	DNA-binding response regulator	173950	193750	148980	177610	111990	148600	158700	168670	292960	219740		0.273683	4	29.895
Q9RYF1	DR_A0367	UDP-galactopyranose mutase	429690	538090	403950	449790	376270	525140	474950	505800	433610	451080		0.273706	7	49.573
Q9RT46	DR_1920	Uncharacterized protein	234690	261120	203900	265720	168920	206710	194300	218780	193040			0.273762	3	13.229
Q9RU16	DR_1580	Uncharacterized protein	414650	540760	416130	374550	338830	422460	421420	485530	535020	459620		0.274402	5	110.98
Q9RYJ2	DR_A0320	Urea/short-chain amide ABC transporter, periplasmic urea/short-chain amide-binding protein	82306	130570	115170	90962	117050	96740	91473	99101				0.274516	5	64.761
Q9RTD5	DR_1830	Uncharacterized protein	625650	683020	586840	563360	571010	570640	586300	614410	802020	1121000		0.274898	4	22.066
Q9RZH7	DR_C0007	Uncharacterized protein	254850	313500	210730	189570	184080	268350	259860	241090	243950	299390		0.275087	6	32.626
Q9RVU3	acyP DR_0929	Acylphosphatase	1544100	1650100	1113000	1042200	760730	1201500	1349600	1497100	1473300	1696400		0.275467	4	152.6
Q9RUX0	DR_1260	Uncharacterized protein			181090	184530		195690	192690	178360		185930		0.2755	3	17.396
Q9RUU0	DR_1291	D-3-phosphoglycerate dehydrogenase	1319000	1606000	1144300	1212800	790180	1401200	1292400	1337200	1435600	1447600		0.275916	18	203.63
Q9RSB9	DR_2206	Citrate lyase, beta subunit	1577100	1832200	1386800	1283600	1531200	1018700	1398800	1190500	1754900	1342100		0.27614	14	218.3
Q9RXJ7	rplV DR_0316	50S ribosomal protein L22	104880000	103440000	87767000	67216000	55128000	61335000	66686000	90236000	74272000	58353000	3783500	0.2775	8	81.276
Q9RWS1	glgA DR_0594	Glycogen synthase	1450800	1872200	1583100	1817600	1513600	1860800	1824200	1682500	1719800	1698500		0.278306	21	243.95
Q9RTH1	DR_1793	Uncharacterized protein	711240	875270	810270	734710	753840	699060	777820	803360	696090	687060		0.278599	6	89.791
Q9RXE1	lysS DR_0372	Lysine--tRNA ligase	7948500	9531200	7050800	8410800	5947000	9063800	7800700	8703500	8602500	8624700	1636900	0.2787	26	304.4
Q9RRP3	DR_2445	Uncharacterized protein	1111400	1095300	665980	502940	463200	447910	651400	619230	468120	736290		0.279002	4	132.84
Q9RTL6	DR_1744	Uncharacterized protein	1119100	1467900	1123400	1468700	923710	1107300	1262900	1125400	973540	899890		0.280309	8	134.65
Q9RXG3	DR_0350	Uncharacterized protein	3199900	3011000	2784100	3016500	2320900	2627600	2630400	2689400	2765100	2673500		0.281934	21	323.31
Q9RV25	deoC DR_1205	Deoxyribose-phosphate aldolase (DERA)	6308200	6714600	6304700	6084100	4274600	5028100	5886800	5403300	5146800	5493600		0.283097	15	251.64
Q9RW97	DR_0772	Uncharacterized protein	1804800	1754300	1554000	1754800	1664000	1559900	1514700	1596400	1865900	1544000		0.283105	6	75.173
Q9RV55	DR_1175	Sensor histidine kinase/response regulator	1796200	2016700	1453900	1860000	1548600	1544900	1702100	1568800	1501800	1696500		0.284228	12	153.57
Q9RVQ5	DR_0967	Uncharacterized protein	1522500	1575800	1358200	1476500	1123200	1548500	1703300	1720100	1529300	1235300		0.284678	7	175.9
Q9RTF6	DR_1808	Deoxyguanosinetriphosphate triphosphohydrolase-like protein 2	82116	108180	111780	105720	62855	101880	108070	106850	109670	102450		0.284968	5	32.265
Q9RYA1	DR_0049	Uncharacterized protein	364060	455620	364150	384670	361700	440520	337330	520770	494030	369010		0.285531	9	98.86
Q9RW79	DR_0790	Uncharacterized protein	286270		178210			115430		127300				0.285561	4	17.102
Q9RY23	dnaK DR_0129	Chaperone protein DnaK (HSP70) (Heat shock 70 kDa protein) (Heat shock protein 70)	96380000	94126000	75234000	79986000	72367000	89664000	81676000	91831000	95065000	91718000	39087000	0.286177	40	323.31
Q9RZV2	cbiA DR_B0009	Cobyrinate a,c-diamide synthase	2126800	2022300	1957500	2008200	2067700	2397900	2103700	2365900	1968500	1947800		0.286305	13	289.91
Q9RW16	DR_0853	Gliding motility protein	5324400	4794300	4895700	5059100	5292700	4693400	5039500	5063300	5112300	4614100		0.286354	10	306.21
Q9RWW0	hemL DR_0555	Glutamate-1-semialdehyde 2,1-aminomutase (GSA)	1135800	1198500	960240	1138700	1140000	1319100	1194800	1070600	1155400	1159200		0.28641	14	291.12
Q9RUP2	pgk DR_1342	Phosphoglycerate kinase	16702000	17107000	12093000	15380000	12702000	14690000	11454000	13435000	14003000	13631000	3678100	0.286467	19	323.31
Q46578	#N/A	#N/A	1167200	937150	713950	545680	773840	557330	526270	630430	969390	697440		0.286588	7	133.65
Q9RZT5	DR_B0028	Sensor histidine kinase/response regulator	525830	562310	399200	466600	370000	565040	473190	531700	508030	481720		0.287068	14	138.95
Q9RRB1	DR_2583	Malate oxidoreductase	1475700	1656800	1127500	1282400	987340	1405100	1410300	1328300	1589600	1559300		0.288445	21	286.55
Q9RTR8	DR_1688	Uncharacterized protein	2834100	3370800	2758500	2859500	2449100	2928000	3261800	3376500	2931900	2820700		0.289598	14	259.11
Q9RS98	DR_2229	Uncharacterized protein	3424700	6304500	5084000	5320700	3595200	4452600	5940000	5298100	5446400	6193700		0.289733	12	323.31
Q9RWQ5	DR_0611	LuxA-related protein	4703300	5178300	4189000	4336800	2980100	3300300	3678200	4077700	3925500	4081500	1645100	0.289893	12	318.11
Q9RVC4	radA DR_1105	DNA repair protein RadA	93472	74271	82863	78613	98755	112450	89025		83834	93102		0.290128	2	4.2586
Q9RRF2	DR_2540	Uncharacterized protein	1401300	1587800	1330400	1468900	1254300	1748400	1449100	1494900	1548600	1317500		0.290287	16	245.79
Q9RWS4	DR_0591	Uncharacterized protein	363030	279810	234760	157640	428610	403880	253120	348800	565870	300100		0.290318	3	50.803
Q9RU68	rsmA ksgA DR_1526	Ribosomal RNA small subunit methyltransferase A	470240	541400	545370	643090	628370	581330	714190	489300	686450	648780		0.2904	6	65.311
Q9RUB7	DR_1473	Phage shock protein A homolog	25538000	27016000	22360000	20647000	17592000	11451000	18153000	17452000	14108000	30592000	682650	0.291254	13	97.208
Q9RW66	DR_0803	Uncharacterized protein	73392	88215	78145	76019	78492		77871	71589		46450		0.291284	2	52.941
Q9RRD4	DR_2558	Uncharacterized protein	612430	519980	661850	654460	696600	595120	597590	592530	608590	564880		0.291809	5	26.443
Q9RXV7	DR_0199	Nucleoid-associated protein DR_0199	1982400	1317500	763320	1697200	2469800	1535100	2320300	1832700	4255800	1626500		0.291844	4	51.864
Q9RZI0	DR_C0003	Phosphoenolpyruvate synthase-related protein	191500	187120	171090	131070	218250	203520		203180	343300	169940		0.29254	4	56.229
Q9RVN3	DR_0994	Uncharacterized protein	504460	271000	325530	423030	761820	1174800	659880	552640	749300	187950		0.293791	3	32.672
Q9RS02	DR_2327	Response regulator	343690	427520	412120	422810	291810	453860	471780	510960	345210	354800		0.293891	7	70.342
Q9RXH8	DR_0335	ATP-dependent RNA helicase, putative	8447800	7711000	6472100	7388400	7430600	7610900	5779400	8471200	5371600	6448700	292730	0.294	23	196.95
Q9RRT5	DR_2400	Uncharacterized protein	348520	312510	348280	279570	230980	244640	276510	296770		283250		0.294841	5	59.941
Q9RRD7	gatB DR_2555	Aspartyl/glutamyl-tRNA(Asn/Gln) amidotransferase subunit B (Asp/Glu-ADT subunit B)	3823900	4525100	3289500	4543400	3400200	4919800	4056500	3842300	4576600	4063500		0.294939	16	323.31
Q9RVG4	DR_1065	Uncharacterized protein	569650	663710	443110	565170	412290	402260	536150	571330	322960	462250		0.295802	7	45.702
Q9RVX0	rbfA DR_0901	Ribosome-binding factor A	1198100	1076700	938500	852340	1010100	814420	1153100	1081300	1233200	1612400		0.295875	7	65.469
Q9RR91	ubiX DR_2603	Flavin prenyltransferase UbiX	767450	653080	608660	366480	284510	400830	412720		464370			0.296091	4	41.101
Q9RUP5	tpiA DR_1339	Triosephosphate isomerase (TIM) (TPI)	3986400	5129300	4408100	5416100	4333100	4753400	4537800	4368100	4316200	3110500	27202000	0.296354	7	253.73
Q9RW74	DR_0795	Uncharacterized protein	353450	439240	295800	353470	251790	348840	389520	383840	347840	422680		0.29675	5	61.012
Q9RZN1	dps2 dps-2 DR_B0092	DNA protection during starvation protein 2	371440	549430	887610	537080	946360	293570	410290	322470	914790	471720		0.297518	8	227.12
Q9RVA9	buk DR_1120	Probable butyrate kinase (BK)	2176400	3002700	2287900	2719900	2107800	2776700	2504400	2606600	2851700	2621100		0.297801	12	323.31
Q9RRI0	DR_2511	Uncharacterized protein	311650	287440	216490		229910		252560	329770	344310	265800		0.297832	6	34.883
Q9RTJ1	DR_1773	Uncharacterized protein	1397000	1915000	1462100	1851100	1493100	1950600	1646900	1784300	2004100	1517800		0.298066	19	193.81
Q9RSH1	DR_2153	Sugar ABC transportor, ATP-binding protein	850160	967580	636230	730210	395240	555800	694660	512890	508640	696040		0.298544	7	148.32
Q9RUN5	hisS DR_1349	Histidine--tRNA ligase	3098300	3499800	2997300	3772100	3117000	4466300	3210400	3747900	3814700	2948600		0.299709	14	199.73
Q9RXG9	DR_0344	Cytochrome c-type biogenesis protein	216860	283850	231440	310020	196880		211000	230650				0.300494	5	15.61
Q9RVY3	DR_0888	Uncharacterized protein DR_0888	85856000	106780000	84480000	88489000	61877000	69303000	78380000	87925000	75754000	71358000	10208000	0.300779	12	323.31
Q9RV89	DR_1140	Uncharacterized protein	823420	1085800	870720	782860	883840	711580	840120	813960	839660	900260		0.300954	6	60.152
Q9RRL1	DR_2478	Uncharacterized protein	195080	152080	214760	235940	278770	198440	152620	222680	213230	141950		0.301054	7	42.785
Q9RXF8	DR_0355	Uncharacterized protein	2469700	2046000	1961700	643160	1631900	715590	1169500	1311000	1592000	1915800		0.30244	5	77.31
Q9RZ22	DR_A0131	Uncharacterized protein	567020	364780	416000	312730	438900	468120	433800	455640	521120	480140		0.303378	13	82.132
Q9RVZ2	DR_0878	Adenine phosphoribosyltransferase, putative	11156000	14953000	9210300	11934000	9531400	8865400	11159000	11836000	8427800	9710800		0.304143	9	201.72
Q9RUH0	DR_1416	Uncharacterized protein	196260	258850	204430	192160	155420	207910	217450	229290	241110	212300		0.305376	4	47.701
Q9RSN3	DR_2091	Chalcone synthase, putative	318660	307890	260640	322460	296260	403730	295250	279600	340730	322760		0.305424	5	82.884
Q9RZF4	DR_C0036	Oxidative cyclase, putative	28836		27154			22890	44865		53604			0.305553	2	10.108
Q9RY52	rpsF DR_0098	30S ribosomal protein S6	18530000	21760000	17274000	14051000	13809000	9736200	16396000	14167000	17312000	16704000	415180	0.30575	9	323.31
Q9RX75	ruvC DR_0440	Crossover junction endodeoxyribonuclease RuvC	103560	92581	58434	75597	61354	79016	98005	95896	76862	97049		0.307023	2	48.833
Q9RWK2	DR_0664	Uncharacterized protein	254860	211900	186460	167650	141830	189910	170370	292590	250150	218520		0.307258	4	13.074
Q9RVR4	DR_0958	Peptide ABC transporter, permease protein	757150	1064300	670470	826440	688350	976000	911810	930560	745740	893160		0.308472	3	28.533
Q9RVA6	murA DR_1123	UDP-N-acetylglucosamine 1-carboxyvinyltransferase	236130	188560	188970		338610	117120	94432	146600	301100	241280		0.308732	7	118.83
Q9RT22	fabH2 DR_1947	3-oxoacyl-[acyl-carrier-protein] synthase 3 protein 2	1221400	994480	1294800	1363500	1912900	1174500	1158700	1198400	1243100	1124500		0.309469	10	144.34
Q9RRS3	DR_2412	Uncharacterized protein	2808700	3001400	2649400	2646300	2336900	3042000	2869700	3063800	2965500	2392900		0.311377	21	229.84
Q9RWM6	metK DR_0640	S-adenosylmethionine synthase (AdoMet synthase)	1652400	1779200	1704000	1812900	1990800	1848200	1787700	1865700	2085200	1784600		0.311681	15	155.95
Q9RZT7	DR_B0026	Sigma-B regulator RsbT	681390	818410	609130	544220	438430	387500	594940	624220	380550	638160		0.3122	6	93.433
Q9RXS6	ispF DR_0230	2-C-methyl-D-erythritol 2,4-cyclodiphosphate synthase (MECDP-synthase) (MECPP-synthase) (MECPS)	831010	589090	925260	946340	1454100	1360200	991870	1269500	1492600	705500		0.313238	5	86.078
Q9RWU9	DR_0566	Uncharacterized protein	550450	629520	541150	589870	475070	485880	505210	574940	492690	556780		0.313544	8	52.063
Q9RYC0	DR_0030	2-oxo acid dehydrogenase, E1 component, beta subunit	230140	324220	256340	334840	201250	263900	327810	271840	329980	316100		0.313955	8	23.707
Q9RWT7	DR_0578	Uncharacterized protein	336610	400650	344940	285130	225850	241210	284970	265210	330400			0.315135	3	21.721
Q9RVP6	pckA DR_0977	Phosphoenolpyruvate carboxykinase (ATP) (PCK) (PEP carboxykinase) (PEPCK)	10499000	10996000	10430000	12279000	10555000	13529000	11088000	11359000	11866000	10353000	3230000	0.315466	22	323.31
Q9RRR5	DR_2421	Uncharacterized protein	381620	313700	244200	330550	269040	307290	351460	480630	332170	290620		0.315675	4	25.681
Q9RRK5	DR_2484	Uncharacterized WD repeat-containing protein DR_2484	313550	364300	270190	337250	264540	329070	376100	333340	278550	372560		0.315731	5	39.53
Q9RV61	DR_1169	Uncharacterized protein	272260	350840	239100	225690	160740	193340	220280	220830	215470	219400		0.315761	3	15.273
Q9RWE2	DR_0727	Uncharacterized protein		114360	68292	77285	56149	78430	100940	110210				0.315908	3	11.143
Q9RV58	DR_1172	Protein DR_1172	101950000	107510000	112680000	81016000	68159000	65137000	87663000	84064000	103400000	73801000	20951000	0.316171	22	323.31
Q9RY62	DR_0088	Oxidoreductase, short-chain dehydrogenase/reductase family	430540	598540	493840	620100	388890	447780	514460	458180	346260	476590		0.316433	5	52.199
Q9RRP2	DR_2446	Uncharacterized protein	332520	456010	425770	497400	383270	222300	528380	339060	195300	432370		0.318343	3	24.501
Q9RXU0	DR_0216	Uncharacterized protein	2049200	2416700	1911800	2238100	2169100	1934100	2315700	2517000	2149000	2794600		0.318529	8	64.562
Q9RSF0	leuS DR_2174	Leucine--tRNA ligase	2793700	1628300	1952200	1460700	1983600	2281000	2111500	2137700	2431000	2184600		0.318587	25	231.94
Q9RYG4	DR_A0353	Methyl-accepting chemotaxis-related protein	459550	478920	357420	392410	411500	501850	381920	542200	508810	382370		0.318845	16	147.41
Q9RXS2	DR_0234	Uncharacterized protein	437040	447140	351440	381580	344840	404230	388130	355910	330500	347820		0.318945	5	53.699
Q9RRY2	DR_2350	Uncharacterized protein	828680	740370	556630	707650	548400	785470	739870	753710	724650	692740		0.319204	7	215.56
Q9RX57	DR_0458	Uncharacterized protein	7568700	1337100	7478100	832960	4676400	5085900	5530600	6738400	7231800	5659000		0.319647	23	323.31
Q9RVZ4	DR_0876	Uncharacterized protein	3915800	3714500	3486800	3432700	3003800	3184600	3023700	3746500	3096200	3431000		0.320561	8	73.814
Q9RW09	DR_0860	Sensor histidine kinase	1711400	1618900	1220400	1387000	1250700	1308200	963140	1498500	1497600	1172600		0.320852	12	80.615
Q9RYH9	DR_A0333	FraH-related protein	6963700	9653500	7206100	9548200	6658400	9068400	8390900	9310200	8308700	8749800		0.320908	6	182.82
Q9RZH8	DR_C0006	Uncharacterized protein	466770	507340	399440	491320	423830	576980	462230	487660	460230	461310		0.321742	7	41.342
Q9RT11	DR_1958	ADP-ribosylglycohydrolase, putative	351830	438120	380480	319460	356060	351020	453320	428030	380640	376410		0.321852	9	55.993
Q9RSE3	DR_2181	Uncharacterized protein	963990	683900	1487100	1270900	2051900	1649800	1622600	1220200	2130800	1336900		0.321991	6	195.86
Q9RWT3	DR_0582	Uncharacterized protein	5914600	5815500	8918800	5504900	21921000	5840700	4370500	5465600	7899100	6638200		0.322052	11	240.44
Q9RXX6	DR_0179	dITP/XTP pyrophosphatase	3120300	4469700	2584000	3520200	2447700	2473300	3437000	3229600	2012100	2614700		0.322602	11	219.66
Q9RWC7	argR DR_0742	Arginine repressor	2420400	2776400	2068000	2123900	1713500	2385400	2271900	2960100	2121700	2575000		0.323882	10	156.64
Q9RW02	folD DR_0867	Bifunctional protein FolD [Includes: Methylenetetrahydrofolate dehydrogenase	255270	346800	220440	287990	202770	237920	225710	241420	233020	231300		0.325528	4	63.266
Q9RZS0	DR_B0044	GGDEF family protein	104150	99460	97143	103810		158950	100530	138490	85649			0.326477	6	28.643
Q9RTC9	ffh DR_1836	Signal recognition particle protein (Fifty-four homolog)	12711000	12531000	9663700	12604000	10666000	10606000	11535000	10905000	10398000	11168000		0.326669	25	323.31
Q9RT00	DR_1969	Uncharacterized protein	147650	180540	190980	160510	153940	146370	177780	186800	181100	210280		0.327039	4	24.861
Q9RX31	DR_0484	Uncharacterized protein	186600	212680		187050	96289	253080	175710	200460	124990	322110		0.327321	6	36.984
Q9RX22	mutM fpg DR_0493	Formamidopyrimidine-DNA glycosylase (Fapy-DNA glycosylase)	685160	652800	468970	515020	411810	472930	696290	636400	626250	641860		0.327327	9	24.966
Q9RZR2	DR_B0054	Uncharacterized protein		307920	375160	384620	486990	337310		302330		383170		0.327436	3	11.422
Q9RY37	DR_0114	Enoyl-CoA hydratase, putative	12632000	10622000	11657000	8012200	12312000	9890900	7293200	9338000	13148000	8932500		0.327744	13	323.31
Q9RY02	DR_0152	Uncharacterized protein	4387500	5189900	4343100	5314900	3960600	4625300	4496500	4362700	4381100	3717800		0.328176	16	323.31
Q9RY78	DR_0072	Uncharacterized protein			348750	360870	1023100	323490	317200			237440		0.328918	3	87.056
Q9RT12	DR_1957	Uncharacterized protein	589080	609310	632850	265770	459900	270570	366150	587420	443140	441480		0.329351	5	36.626
Q9RYG3	DR_A0354	Methyl-accepting chemotaxis protein	781110	770580	567040	604600	627900	878840	698060	679940	794640	626600		0.330151	17	186.24
Q9RTL8	pgi DR_1742	Glucose-6-phosphate isomerase (GPI)	5555900	5609700	4773700	3979900	4759200	4083100	4386700	4714000	5250400	4356400		0.33083	22	323.31
Q9RW99	DR_0770	Fimbrial assembly protein PilM, putative	1889400	2166000	1533200	1700200	1376500	2009100	1765200	1921300	1985700	1774600		0.33087	12	163.18
Q9RXX2	DR_0183	Glutamate synthase, large subunit	823220	98970	1215400		1099500	1417200	920770	1089800	1226500	883060		0.33146	30	184.67
Q9RRA5	DR_2589	Iron ABC transporter, permease protein, putative	699600	1053000	930190	979830	654800	1064600	1016000	1156300	896210	736700		0.33312	2	30.162
Q9RSI0	DR_2144	Uncharacterized protein	197710	273430	231960	237880	197010	213390	219230	215110	214090	196500		0.333874	4	99.616
Q9RRB3	DR_2581	LytR/CspA/Psr family protein	488000	617850	528730	548830	422660	561250	549470	634120	536700	521410		0.334614	13	93.118
Q9RSB4	trmH DR_2211	tRNA (guanosine(18)-2'-O)-methyltransferase	1268500	1169300	998250	855440	823300	736290	955690	954350	1045200	898970		0.33471	7	110.19
Q9RT45	sbcD DR_1921	Nuclease SbcCD subunit D	1159500	1158300	1002400	1030900	825080	1150600	1055500	1123200	1103500	1085800		0.335804	9	41.404
Q9RVT6	rlmN DR_0936	Probable dual-specificity RNA methyltransferase RlmN	215060	157070	179830	237830	193330	211170	171740	236800	278550			0.336837	7	96.365
Q9RTP4	aat DR_1713	Leucyl/phenylalanyl-tRNA--protein transferase	91695		92347		198180	63840		84543	111960	72112		0.33687	2	8.3093
Q9RVE5	DR_1084	Methylmalonyl-CoA mutase, beta subunit	496440	523350	402010	482600	372020	556510	541390	477550	442640	449450		0.337223	16	149.92
Q9RW54	DR_0815	Transcriptional regulator, GntR family	273600	357930	287350	359930	211360	369720	330120	362050	276900	319820		0.337238	5	41.203
Q9RU34	DR_1561	UDP-N-acetylglucosamine 2-epimerase	1779800	2101900	1780700	2249100	1733900	1525400	1963900	1784000	1830600	1886900		0.337857	12	214.44
Q9RTW8	DR_1634	Uncharacterized protein	10215000	10297000	8164800	9439800	6672300	9081900	10177000	10536000	8583500	10530000		0.337914	20	268.46
Q9RTX9	DR_1621	Hit family protein	979450	878110	704000	803050	591610	1622300	816260	863330	463830	1334500	10743000	0.338015	3	50.379
Q9RTX5	DR_1626	Branched-chain-amino-acid aminotransferase	3083600	2737000	2661500	3053300	3077700	3501200	2673400	3318600	3384500	2747500	1949200	0.33911	14	137.8
Q9RZ68	DR_A0086	Uncharacterized protein		253800	243730	240090			242070	239050		241210		0.339252	3	5.0066
Q9RT03	DR_1966	Polyphenol oxidase	458620	566040	424180	556350	456810	466250	404500	531250	464480	406960		0.339832	6	65.326
Q9RVM5	DR_1002	Uncharacterized protein	381870	402420	449100	404060	351800	298280	357560	335030	462170	373710		0.340976	5	94.199
Q9RYU2	DR_A0216	Esterase, putative	555820	792260	550230	680150	438990	608200	562820	523750	427560	544610		0.341196	7	69.372
Q9RWU6	DR_0569	Uncharacterized protein	805510	1187700	893450	892170	799670	845640	1280300	973060	912280	1093500		0.343057	12	262.78
Q9RRQ3	fmt DR_2435	Methionyl-tRNA formyltransferase	577000	629170	695700	756610	962590	715750	546580	603890	633760	733510		0.34343	10	58.207
Q9RX83	DR_0432	DNA-binding response regulator	19457000	21872000	16379000	24033000	16712000	16774000	19183000	19005000	17216000	18140000	3547200	0.343518	16	307.15
Q9RRU1	DR_2394	N-acetylmuramoyl-L-alanine amidase	1436400	1434800	1053000	1291600	1021500	973100	1237400	1310600	873770	1221500		0.34354	15	195.58
Q9RVE3	alr DR_1086	Alanine racemase	175750	81895	65954	74505	150300	127820		127560	231510	101480		0.343729	7	61.346
Q9RXJ9	rplB DR_0314	50S ribosomal protein L2	43532000	39060000	35844000	36445000	37422000	41183000	40978000	42984000	41700000	35177000	44000000	0.343856	12	216.51
Q9RYR2	DR_A0246	Extracellular solute-binding protein, family 5	3679800	5099400	4129100	4800400	4091700	4587100	4999900	4793000	4129200	4811800		0.343951	21	317.66
Q9RZA6	DR_A0048	Mannose-6-phosphate isomerase, putative	1187000	1591400	1187200	1407900	1080900	1433500	1416500	1291800	1596200	1270900		0.344173	10	187.35
Q9RUF3	metG DR_1433	Methionine--tRNA ligase	7651800	8593200	6713600	7736300	5812100	8199900	7652000	7566400	8056100	7628200		0.345296	30	323.31
Q9RSC8	DR_2197	ABC transporter, permease protein, CysTW family	575770	505340	455920	532900	524490	544330	387850	542830	511830	412260		0.347881	5	24.935
Q9RVE0	recF DR_1089	DNA replication and repair protein RecF	138450	167870	109600	154180	130460	139090	173010	145840	156620	144730		0.349183	2	2.9462
Q9RU30	DR_1565	Uncharacterized protein	5983800	7100500	5673200	6243500	4790500	6052200	5471800	5590700	5165400	5437500		0.349419	14	323.31
Q9RXG8	DR_0345	Cytochrome c biogenesis protein, thiol:disulfide interchange protein	668330	943910	793260	1068900	688410	704660	811840	837800	564990	785670		0.349443	6	65.774
Q9RR85	DR_2610	Amino acid ABC transporter, periplasmic amino acid-binding protein	8799600	11145000	9886900	11006000	10257000	10078000	11281000	11356000	9699500	11468000	2074700	0.350823	13	305.88
Q9RWK4	DR_0662	mRNA interferase	116270	64502	107950	115800	172790	219070	155630	125940	173440	60243		0.35293	4	15.737
Q9RR60	eno DR_2637	Enolase	70215000	77632000	64066000	75465000	61621000	79382000	75929000	76549000	67234000	69117000	130490000	0.353603	21	323.31
Q9RY24	grpE DR_0128	Protein GrpE (HSP-70 cofactor)	17354000	26188000	22849000	26020000	19921000	21986000	32227000	26111000	18576000	27898000	11511000	0.353786	16	323.31
Q9RTE6	uvsE DR_1819	UV DNA damage endonuclease (UV-endonuclease) (UVED)	295580	436690	308000	411820	293140	372950	416030	370610	355840	397730		0.354099	6	22.069
Q9RVT2	DR_0940	Uncharacterized protein	37596000	52406000	50122000	44787000	41207000	51918000	47056000	47978000	49849000	44516000	43069000	0.354538	10	291
Q9RUA6	DR_1485	Lipase, putative		101200		102870		127200	106880	100650				0.355897	3	37.603
Q9RTJ8	DR_1764	Uncharacterized protein	426460	527590	398640	425180	335170	495770	429990	455760	477430	424780		0.356003	7	80.194
Q9RR65	DR_2632	Dihydrofolate reductase	367470	446380	367120	331190	262630	365650	393060	440080	340200	406680		0.35615	4	51.278
Q9RTL3	DR_1747	LAO/AO transport system kinase	89630	96801	110450	116210	89184	98767			77045	97821		0.356812	6	44.87
Q9RVL2	DR_1015	Uncharacterized protein	508140	511070	522760	497250	588330	425020	570190	554170	333890	506990		0.357367	6	44.572
Q9RTP8	mntH DR_1709	Divalent metal cation transporter MntH	403110	270930	345700	222270				281740	919710	417900		0.358488	4	8.8604
Q9RUE7	DR_1439	Uncharacterized protein	1640500	1289300	1785300	1880600	2315000	1605000	1913200	1454400	1487000	1524900		0.359348	6	90.22
Q9RZT6	DR_B0027	TorS-related protein	383020	503070	365850	463130	290280	543810	390930	445960	431900	415930		0.360736	4	81.467
Q9RX72	DR_0443	Pyrimidine-nucleoside phosphorylase	3220700	2993700	2604200	3181600	2856500	2945100	2614700	2636300	2541700	3264500		0.360898	15	312.51
Q9RW45	DR_0824	Aminodeoxyfutalosine deaminase (AFL deaminase) (Aminofutalosine deaminase)	637040	607250	475820	493100	481520	581830	622400	560900	631450	501240		0.361629	9	71.032
Q9RUQ9	truB DR_1323	tRNA pseudouridine synthase B	226140	265660	199160	267430	191840	270160	258380	253030	236460	221320		0.362403	6	43.77
Q9RZ94	DR_A0060	Uncharacterized protein	674390	709410	839640	880700	775850	692180	1100300	804060	727360	987320		0.362623	12	149.63
Q9RV36	DR_1194	Uncharacterized protein	6094500	6600900	4855200	6005900	4190600	4226800	5969100	5904300	3562300	4968500		0.362701	10	323.31
Q9RVK8	DR_1019	Glycerol-3-phosphate dehydrogenase	20123000	20136000	15553000	18380000	16629000	21916000	17079000	19517000	19588000	18575000	5985200	0.36293	27	323.31
Q9RVV5	DR_0917	Uncharacterized protein				75335	54980		47425	52202				0.363199	3	13.419
Q9RYS3	DR_A0235	Oxidoreductase, iron-sulfur subunit	1879300	2255400	1661900	1731700	1330100	1754600	1926800	2080500	1826400	2085900		0.363435	3	109.56
Q9RYW5	DR_A0191	Uncharacterized protein	353070	427090	303500	374890	296680	447940	311870	400270	394370	359820		0.36378	8	26.928
Q9RSU6	purN DR_2026	Phosphoribosylglycinamide formyltransferase	1065900	1117800	729420	1029000	576870	808390	906230	1010100	658980	431800		0.365013	7	49.721
Q9RTE1	DR_1824	Glucose-1-phosphate adenylyltransferase	568150	617980	461260	603950	363240	638080	532510	581540	543400	576270		0.365524	8	187.51
Q9RRI1	DR_2510	Enoyl-CoA hydratase, putative	2791300	3693400	3461500	3850300	3399800	3027600	3384000	3014200	3161500	3582200		0.366059	14	323.31
Q9RTH6	DR_1788	Uncharacterized protein			141690	115310			114550	119410		95873		0.366883	4	15.871
Q9RUA9	leuA DR_1482	2-isopropylmalate synthase	1081500	1405600	949400	1072300	820020	1276800	1047200	1206600	1102700	1216000		0.367424	19	285.32
Q9RU32	upp DR_1563	Uracil phosphoribosyltransferase	5686000	6880800	5765000	5908600	4294300	3814900	5623300	5495800	4934900	5987300		0.367601	12	253.8
Q9RVN0	DR_0997	Transcriptional regulator, FNR/CRP family	641530	720120	491270	533860	475320	583600	680120	686290	466860	786950		0.368439	7	112.62
Q9RYE3	DR_0006	UPF0173 metal-dependent hydrolase DR_0006	1089100	1686100	1216400	1520200	889410	1157700	1173600	1204000	871540	1222600		0.369209	7	78.626
Q9RWF3	DR_0716	Uncharacterized protein	317880	723180	706330	549720	435800	640700	714220	827090	568410	458970		0.369398	7	47.515
Q9RUJ9	DR_1387	N-acetylmuramoyl-L-alanine amidase, putative	457990	579490	581930	566900	515910	400340	491110	465970	421930	666720		0.370162	12	72.657
Q9RY74	DR_0076	Molybdopterin biosynthesis MoeA	733190	807300	639210	777550	610940	835460	663010	829480	674490	827850		0.370309	12	155.46
Q9RVH8	DR_1051	Uncharacterized protein	562690	522060	480630	516390	429690	538490	489490	508290	537640	561190		0.37034	6	94.899
Q9RWN8	murB DR_0628	UDP-N-acetylenolpyruvoylglucosamine reductase	1932200	1947400	1662500	2047800	1598900	2164300	2321300	1967100	1934600	1549900		0.370856	8	164.19
Q9RZB1	DR_A0043	Lipopolysaccharide biosynthesis protein, putative	6602300	5263700	5203200	6421000	4866900	6006400	5751200	6453700	5941100	6021900		0.371461	5	129.64
Q9RTT7	DR_1669	Uncharacterized protein	2223600	2533200	2039300	2824300	2553700	3367500	2766400	2830000	2880900	1759100		0.37203	10	323.31
Q9RWU1	DR_0574	Uncharacterized protein	15149000	20136000	16210000	16800000	13186000	17308000	16132000	19413000	16495000	18330000	4678000	0.373163	14	323.31
Q9RV94	DR_1135	Uncharacterized protein	2254800	2223600	1892300	2038100	1520900	1940700	1899200	2124300	1606200	1549200		0.373903	7	70.855
Q9RTY8	DR_1611	Uncharacterized protein	2154700	2356600	2641800	1839800	2797400	1742500	1753100	2159300	2826200	2080100		0.374345	7	228.33
Q9RV39	DR_1191	tRNA nucleotidyltransferase/poly A polymerase family protein		221230	145310	325780	174150	340060	251200	355260	234460	157820		0.374488	5	29.63
Q9RWH8	DR_0690	Type I topoisomerase, putative	231200	264220	217670	253630	193120	254980	238530	273490	246240	219890		0.374719	10	60.674
Q9RZE3	DR_A0006	Uncharacterized protein	4633100	3897600	7338300	9526900	27820000	6039600	6768900	5524100	6365200	6504200		0.374794	16	246.59
Q9RUG8	DR_1418	Response regulator	1816000	1396200	1578900	1070500	3433900	1062100	1146400	1347400	2090200	1476700		0.37513	8	119.16
Q9RUU8	ppc DR_1283	Phosphoenolpyruvate carboxylase (PEPC) (PEPCase)	1948600	2375700	1805900	2139000	1780900	2310900	2024000	2138500	2183200	1992800		0.375829	27	323.31
Q9RRJ8	DR_2491	Uncharacterized protein	309720	210080	190960			139080	108000	198490	290630			0.377087	3	25.529
Q9RRP1	uppS DR_2447	Isoprenyl transferase	289320	406660	320380	215250	254810	261960	318800	330350	437050	339810		0.377293	5	115.66
Q9RU43	DR_1551	Carboxyl-terminal protease, putative	42060000	36984000	43544000	39765000	52369000	30458000	35942000	34857000	55242000	34146000	2726200	0.37808	26	323.31
Q9RYM2	ftsH DR_A0290	ATP-dependent zinc metalloprotease FtsH	9267800	8900300	7503800	8821300	8475600	8260400	7541500	7430000	9549600	7917700		0.378687	30	323.31
Q9RXR9	DR_0237	Peptidyl-prolyl cis-trans isomerase (PPIase)	42081000	39808000	29441000	34338000	28134000	28805000	37288000	33783000	25213000	32610000		0.379943	7	240.9
Q9RV29	DR_1201	Uncharacterized protein	55858				74477	65320	45164		50951	48685		0.380311	7	10.565
Q9RYX6	DR_A0178	Xanthine dehydrogenase, C-terminal subunit	818740	629060	810340	787770	1040500	948830	810080	819170	949530	902400		0.381032	15	128.48
Q9RTT5	DR_1671	Uncharacterized protein	1251800	949770	1711300	1637600	1135600	1066800	1329500	1233200	733170	1437600		0.381758	7	93.537
Q9RSE8	DR_2176	Uncharacterized protein	440580	495170	439160	277580	336360	497500	364270	447230	501720	400970		0.38176	6	137.16
Q9RTG9	DR_1795	Uncharacterized protein	650760	681080	605860	604590	571330	624790	645580	780500	589550	650070		0.381792	8	42.118
Q9RX88	rplY ctc DR_0427	50S ribosomal protein L25 (General stress protein CTC)	11274000	11039000	12775000	9609500	11507000	10229000	11959000	10371000	13521000	15176000	169940000	0.381863	12	323.31
Q9RUN8	DR_1346	Peptidase, putative	273510	376730	325110	490030	411520	370970	246220	234460	473090	282800		0.381916	5	11.064
Q9RX87	DR_0428	Uncharacterized protein	539410	501830	370530	486830	372270	344620	488270	426750	418710	397630		0.38316	6	38.888
O32504	pprA DR_A0346	DNA repair protein PprA (Pleiotropic protein promoting DNA repair)	4887600	5736300	4640100	5060900	3590600	4071100	4634300	4125400	4637400	4668800		0.384308	10	244.14
Q9RZJ1	DR_B0136	ATP-dependent helicase HepA	171700	40939	78946		84472	142380	131460	127580	96824	114510		0.38447	10	21.733
Q9RWS7	DR_0588	ATP-dependent Clp protease, ATP-binding subunit ClpA	2366800	3024000	2185600	2550600	2127400	2965400	2358900	2628200	2738700	2459300		0.385035	26	323.31
Q9RSY9	DR_1980	Uncharacterized protein	3200400	3970500	3152800	3917000	3268300	3416100	3247000	3085300	3105400	3672300		0.3864	17	214.79
Q9RTM0	DR_1740	Uncharacterized protein	1126200	1151300	826460	777500	654300	871490	785450	971990	709870	672100		0.386461	13	128.39
Q9RXE6	DR_0367	Uncharacterized protein	147310	285430	201920	258670	187380	243540	282680	254920	237390	195270		0.386605	7	46.283
Q9RZH9	DR_C0005	Resolvase	205070	205040	190090	181170	202630	206790	195550	188870	204420	222480		0.387068	6	18.981
Q9RX42	DR_0473	ABC transporter, ATP-binding protein	768440	1073200	754260	843410	790250	765690	743140	884670	748660	785980		0.387469	8	194.3
Q9RXL4	DR_0296	Uncharacterized protein	414990	677750	483960	601110	444480	698610	554500	577780	538660	523690		0.388005	5	323.31
Q9RUR9	DR_1313	L-allo-threonine aldolase	1101700	1174200	786620	788750	942490	823870	741120	841760	1056600	893390		0.388482	9	104.97
Q9RYI3	DR_A0329	Glycosyltransferase, putative	82751	107130	84768	110840	77937	114670	105430	80917	109910	93998		0.388579	5	13.58
Q9RUN1	lnt DR_1353	Apolipoprotein N-acyltransferase (ALP N-acyltransferase)	160150	163060	242460			190960		161590	158260	121540		0.38893	4	16.659
Q9RWH2	DR_0696	V-type ATP synthase, K subunit	412810	1570100	2080000	3997500	2310800	1019900	2190300	1086400	437560	2445000		0.389106	2	72.165
Q9RYE7	dnaA DR_0002	Chromosomal replication initiator protein DnaA	837720	691800	680390	918780	920920	934400	898280	710540	882380	929660		0.389664	18	172.52
Q9RX04	DR_0511	ABC transporter, ATP-binding protein				5423.9	9490.9	12938		7183.6	10567			0.390627	4	6.0207
Q9RXX3	DR_0182	Glutamate synthase, small subunit	385740	428340	363770	378800	321850	382370	324220	456790	463720	393260		0.39068	9	56.169
Q9RYL3	DR_A0299	Copper resistance protein, putative	3307900	2871000	3321900	2725300	2613000	2709800	2923100	3026600	2771800	2651100		0.390863	7	131.73
Q9RVU5	DR_0927	Sodium extrusion protein NatA	576660	611140	527960	747880	686600	765910	656820	750680	661440	560250		0.39098	10	113.17
Q9RUK7	DR_1377	Amidase, putative	1146000	1322500	850010	1223300	958290	1132100	997550	1045100	1013000	865260		0.391075	12	127.99
Q9RRC6	DR_2566	Uncharacterized protein	375220	451770	334400	394480	245600	410060	380460	470050	401130	328380		0.391352	4	15.876
Q9RSL8	DR_2106	Uncharacterized protein	7773100	7225200	5380200	5805600	4853100	7060800	5913600	7975100	6793800	6302900		0.391536	24	275.94
Q9RSV0	DR_2022	Uncharacterized protein	716010	823030	884120	503950	525850	501240	660280	519000	684850	686350		0.391585	2	2.4875
Q9RWH4	DR_0694	Uncharacterized protein	3401500	4803100	5385500	3379400	3327000	3524300	4720900	3974600	6886000	4481200		0.391877	6	167.93
Q9RUA7	DR_1484	Uncharacterized protein	1523800	1866100	2166400	2373900	2153500	1856000	1984000	2068800	1731200	1685100		0.392523	9	56.013
Q9RVB9	pyrR DR_1110	Bifunctional protein PyrR [Includes: Pyrimidine operon regulatory protein; Uracil phosphoribosyltransferase (UPRTase)	1191100	1626500	1145300	1270700	999980	1266900	1363700	1546000	1173400	1444900		0.394343	11	115.49
Q9RZJ8	DR_B0129	Hemolysin, putative	174790	246570	193280	163290	143420	189640	173260	191170	205100	273790		0.394629	6	67.604
Q9RUE8	DR_1438	Probable ABC transporter-binding protein DR_1438	2715000	2109200	3052900	3658100	4130900	4121500	3923300	2656400	3961400	3061400		0.394895	17	172.88
Q9RYM0	DR_A0292	Uncharacterized protein	419300		299870		259070	397130	322360	464540	364870	347800		0.394912	3	23.172
Q9RW94	aroC DR_0775	Chorismate synthase (CS)	4043100	4632600	3572400	3762500	3143200	3608600	3492600	3838900	3525700	3483700		0.395297	13	234.7
Q9RV78	DR_1151	3-hydroxybutyryl-CoA dehydratase	1794400	2431700	1729000	2591100	2242500	2095800	2249000	2155300	1506300	1797100	28403000	0.395598	8	323.31
Q9RWK7	DR_0659	FrnE protein	250780	405250	299860	325740	230650	325050	375290	349920	309570	306350		0.396408	5	164.74
Q9RU69	DR_1525	Carbohydrate kinase, PfkB family	1330300	1635800	1351100	1575100	1329100	1952700	1531000	1473500	1668800	1220700		0.396626	7	212.54
Q9RU64	DR_1530	Uncharacterized protein	408480	375390	338830	231450	278280	229660	274860	228050	414620	275470		0.396882	3	6.7872
Q9RSY7	DR_1982	Thioredoxin reductase	6903100	6042500	5905600	5525700	5432100	5580400	6001100	6347100	7270600	6316300	2604000	0.39777	16	323.31
Q9RU82	frr DR_1510	Ribosome-recycling factor (RRF) (Ribosome-releasing factor)	10959000	17971000	13094000	11733000	9210400	8098700	13234000	11827000	8950900	12737000	1175500	0.398198	13	196.46
Q9RX64	DR_0451	Glutamine synthase	821980	837990	813280	879380	636970	787810	784760	810210	938790	903510		0.398323	12	79.972
Q9RYD3	DR_0017	Uncharacterized protein	259010	241590	306160	312290	291220	317530	349360	280540	277780	274390		0.398432	5	29.709
Q9RRT8	surE DR_2397	5'-nucleotidase SurE	997940	1018100	958220	1286000	746600	965050	920710	978930	877350	849030		0.398663	6	47.804
Q9RXH5	DR_0338	Uncharacterized protein	419390	261340	118770	468740	1988800	482640	483030	225410	222120	225000		0.39895	2	50.44
Q9RZE4	DR_A0005	Alcohol dehydrogenase, zinc-containing	8464600	8834700	8972200	8355800	8772400	9026800	8287900	8409600	9064300	10561000		0.399607	19	228.95
Q9RS66	DR_2261	Aldo/keto reductase	3771500	4193700	3426100	3864300	2417200	3131500	3445100	3243300	3125100	3279500		0.400288	19	248.39
Q9RV99	DR_1130	Protoporphyrinogen oxidase	731310	926100	847770	865500	711870	872940	760700	812980	732230	661940		0.400586	11	137.7
Q9RYU4	DR_A0214	NAD(P)H dehydrogenase (quinone)	4215300	6775500	4716200	6163800	4205100	6231900	5946300	6230700	5451800	4879500	12195000	0.40196	5	323.31
Q9RWQ8	DR_0608	Uncharacterized protein	1211800	1549400	1278500	1667800	1688200	2164100	1912500	1689600	1694600	951840	3681300	0.402458	5	305.74
Q9RV06	DR_1224	Glycosyl transferase-related protein	355430	376860	324280	406440	324430	328370	301650	390320	357800	308610		0.40247	5	43.864
Q9RYQ2	DR_A0257	Ankyrin-related protein	1352600	1542500	1327600	1435700	1014800	1040200	1380100	1350500	1121900	1290000		0.402525	8	101.89
Q9RV46	DR_1184	MutT/nudix family protein	310340	508580	427160	514010	516770	443970	580260	496250	527560	441700		0.402577	10	97.873
Q9RWQ3	DR_0613	Uncharacterized protein	896370	993330	1043600	1390300	1740200	582790	636670	1448000		1224500		0.40258	7	31.561
Q9RXI9	DR_0324	Serine cycle enzyme, putative	1471500	1609000	1088700	1382500	818340	1431200	1391300	1566400	1238900	1434200		0.402834	5	55.351
Q9RXJ2	rplN DR_0321	50S ribosomal protein L14	24824000	28700000	28058000	30281000	32862000	26966000	22646000	27581000	23258000	33698000	4003800	0.403089	8	80.887
Q9RW27	DR_0842	NimA-related protein	122800	132120	98871	131600	88093		109120			102820		0.403274	5	9.6297
Q9RT68	DR_1897	Uncharacterized protein	1131700	1591800	1500900	1188800	941070	748050	1505800	914410	676940	1527600		0.403357	6	42.509
Q9RXI6	DR_0327	Periplasmic serine protease, HtrA/DegQ/DegS family	1296100	1555500	1166100	1339400	1095100	1271100	1414500	1477800	1394800	1291700		0.404215	11	77.661
Q9RTQ2	argJ DR_1704	Arginine biosynthesis bifunctional protein ArgJ [Cleaved into: Arginine biosynthesis bifunctional protein ArgJ alpha chain; Arginine biosynthesis bifunctional protein ArgJ beta chain] [Includes: Glutamate N-acetyltransferase	1006600	1542900	1066800	1229200	1230500	1163700	1095300	1295700	936110	1096800		0.40439	9	111.82
Q9RRQ7	DR_2431	Uncharacterized protein	700290	854640	654170	778570	639640	754650	666700	673100	706650	620240		0.405061	9	211.03
Q9RVP7	DR_0975	MutT/nudix family protein	529840	621260	475330	552500	399540	620390	567550	729470	459290	475480		0.405242	5	55.393
Q9RZL8	nrdI DR_B0107	Protein NrdI	302610	383180	243820	326090	194570	362170	323800	397340	295210	253160		0.406423	2	10.367
Q9RVF4	DR_1075	Uncharacterized protein	139400	143440	145120	130440	110340	137760	118440	94063	144320	126430		0.406472	3	17.123
Q9RWF8	DR_0710	Mannose-1-phosphate guanyltransferase, putative	251000	417030	291540	199100	201310	336560	283360	249260	409190	295810		0.406827	4	148.39
Q9RXA0	DR_0415	Carboxylesterase, putative		150550	87664	164790	203660	150020	149730	86664	154110	89339		0.408937	8	87.378
Q9RU38	DR_1557	Uncharacterized protein	73624	76133	70358	88447	59314	70423	78739	75022		95690		0.409153	3	31.48
Q9RZV9	DR_B0001	Chromosome partitioning ATPase, putative, ParA family	3021600	2808400	2749900	2098100	2478700	2201200	2171400	2213000	3100300	2439400		0.409198	10	82.707
Q9RZ09	DR_A0144	Uncharacterized protein	21033000	21160000	15831000	15256000	12781000	12014000	16473000	14766000	16128000	18081000		0.409272	13	323.31
Q9RYK8	DR_A0304	Uncharacterized protein	3461700	3436000	2987200	3312300	2635800	3475500	2925300	3194200	3591400	3517600		0.410811	16	323.31
Q9RXH1	DR_0342	Cytochrome complex iron-sulfur subunit, putative	122760	164400	126920	124470	103090		134290	142300	174970	117070		0.411008	1	24.234
Q9RXR1	DR_0246	Jag-related protein	3371400	4092900	2851300	3928200	2550600	3531200	3608200	3997500	3409300	3658000		0.411028	8	242.2
Q9RWA4	lipA DR_0765	Lipoyl synthase	1372100	1066200	962490	963780	924570	901670	1184000	1260500	1106000	1308200		0.41182	12	79.225
Q9RVQ0	DR_0972	Uncharacterized protein	15519000	18347000	17293000	14751000	14784000	16748000	17453000	17212000	17449000	15419000	277480000	0.411822	10	323.31
Q9RW78	DR_0791	Chloride peroxidase, putative	286330	300650	209490	261350	307790	292890	292150	217890	190390	255450		0.411961	8	89.167
Q9RTV0	DR_1656	Mg(2+) chelatase family protein	93324	115150	85578	135500	94017	113910	122860	101780	114170	114260		0.412567	7	22.921
Q9RSL2	rplR DR_2112	50S ribosomal protein L18	21185000	20349000	35162000	16208000	18929000	13303000	18062000	13154000	25660000	23521000	956310	0.413305	5	29.044
Q9RTX6	DR_1625	Amidase, putative	823300	818910	689450	821660	688000	860990	713590	855880	895530	729000		0.413405	11	154.09
Q9RV10	DR_1220	Ferrous iron transport protein A	645170	679750	515000	486320	384850	556690	734750	667270	631410	439600		0.413744	3	10.381
Q9RXP1	DR_0269	Uncharacterized protein DR_0269	10327000	11009000	9268000	11766000	12128000	11837000	13186000	13660000	8559300	11744000	72739000	0.414303	6	323.31
Q9RTL4	DR_1746	Uncharacterized protein	599100	624850	586490	867840	676150	747450	777760	739350	763440	593130		0.414871	9	123.72
Q9RYB8	DR_0032	Dihydrolipoamide acetyltransferase component of pyruvate dehydrogenase complex	1193600	1261000	895340	1389800	986060	1521900	1282600	1288500	1159600	1006200		0.414997	11	53.851
Q9RR66	DR_2631	Deoxycytidylate deaminase, putative	2419200	2452600	2072900	2060100	1877200	2070100	2077000	2432900	1642400	1930900		0.415574	7	48.058
Q9RRS8	DR_2407	Uncharacterized protein	1726500	1018900	1856100	393050	4723600	1293100	280360	656070	2838300	891620		0.415728	5	321.74
Q9RTZ3	DR_1604	Oligosaccharide deacetylase, putative	194620	319610	227330	192020	279300	220190	266890	272900	269470	307320		0.416418	8	46.859
Q9RY13	hflX DR_0139	GTPase HflX (GTP-binding protein HflX)	11664000	13045000	10037000	12208000	10114000	13309000	10803000	12283000	13188000	10904000		0.416536	29	304.1
Q9RY32	efp DR_0119	Elongation factor P (EF-P)	36367000	45341000	33480000	30249000	25599000	25963000	34985000	29827000	32296000	32031000	23058000	0.416754	15	323.31
Q9RRQ8	DR_2430	Uncharacterized protein	245950	273640	177940	222410	268760	212020	215270	253000	243900	164690		0.417912	5	39.242
Q9RTP0	DR_1717	Far-related protein	622950	901180	716780	932260	707290	837480	883750	875870	913650	681490		0.418664	12	83.063
Q9RV59	DR_1171	Uncharacterized protein	1801700	2217000	1865000	2284300	1588700	2143000	2060400	2034700	2116000	1998600		0.418977	17	163.37
Q9RW61	glmU DR_0808	Bifunctional protein GlmU [Includes: UDP-N-acetylglucosamine pyrophosphorylase	922590	1085200	798490	922430	801180	938810	868610	1146600	993690	890110		0.419186	10	51.538
Q9RWU4	DR_0571	Uncharacterized protein	574050	623380	469300	558930	487010	662350	519970	527540	566880	599360		0.422024	5	30.629
Q9RXA3	DR_0412	Pyridine nucleotide-disulphide oxidoreductase, class II	1004600	1120400	881300	1012100	802560	1001500	856860	998590	791190	879860		0.42262	9	171.21
Q9RWW4	DR_0551	Glutaryl-CoA dehydrogenase, putative	761550	1083400	641330	839530	818590	1022300	762520	882460	897510	937770	4859900	0.423103	10	227.85
Q9RRI2	DR_2509	Putative pre-16S rRNA nuclease	150200	181420	288430	282040	246020	293060	246880	265090	196260	285090		0.423321	5	15.967
Q9RVW9	DR_0902	Uncharacterized protein	612890	719480	512220	517770	402110	484610	513730	611100	406510	481200		0.423948	3	45.399
Q9RSX3	DR_1997	Uncharacterized protein	2738800	3081700	2620300	3257300	2604000	3254800	3511400	3194700	2409100	2902700	18501000	0.424921	8	149.55
Q9RXX9	DR_0176	D-alanyl-D-alanine carboxypeptidase, putative	261650	374170	263880	414050	265110	360580	339110	413140	300430	326220		0.425113	8	35.416
Q9RXA9	DR_0406	ABC transporter, ATP-binding protein	114100	102680	146140	130550			130080		134360			0.425174	7	40.322
Q9RRE4	DR_2548	Probable transcriptional regulatory protein DR_2548	9855200	11478000	8573300	7988000	6951500	8511900	8814200	8838000	14062000	10083000		0.426328	8	194.25
Q9RTW7	DR_1635	ABC transporter, ATP-binding protein, EF-3 family	842800	700100	530230	650320	486020	769220	748450	630790	798550	583530		0.426549	12	57.415
Q9RWU8	ilvA DR_0567	L-threonine dehydratase	884660	681640	616330	602860	610350	793110	733250	652720	669260	809720		0.427219	12	127.4
Q9RSY8	DR_1981	Uncharacterized protein		170300		567460	577760	397440	311720		111970	385050		0.427743	3	25.526
Q9RWK8	DR_0658	Uncharacterized protein	726210	1135500	851660	1005100	751750	1014600	1001000	836200	935670	1051100		0.427881	5	67.318
Q9RVY1	dtd DR_0890	D-aminoacyl-tRNA deacylase (DTD)	66589	46791	139270	81511	68682	57802	428670	101550				0.428205	3	21.812
Q9RUG9	DR_1417	Penicillin-binding protein 1B McrB, putative	3190900	3361400	3371400	3165400	2764500	3622900	3193700	3320100	3414900	2954500		0.428902	33	323.31
Q9RT84	DR_1881	Uncharacterized protein		59352	43059	57087	46465	57572	56121	52634	49416	61039		0.428981	1	30.014
Q9RTU7	DR_1659	Oligopeptidase A	12369000	13300000	10878000	13113000	9919000	13276000	12361000	12340000	13531000	11288000	2506900	0.431212	2	2.5255
Q9RRD5	DR_2557	Uncharacterized protein	557570	656610	592330	853310	809150	976920	761090	715330	810260	571340		0.431455	3	75.248
Q9RVT0	trpA DR_0942	Tryptophan synthase alpha chain	330230	437900	316020	429280	275170	314790	358830	356020	284830	325200		0.432076	6	54.336
Q9RTY1	DR_1619	Uncharacterized protein	2662300	2780000	2216700	2538300	1916900	2335200	2231100	2537900	2295800	1942600		0.432477	14	205.96
Q9RRM5	DR_2463	Transport protein, putative	693870	902920	734470	936130	680400	931820	780360	959650	755120	803570		0.432753	10	111.53
Q9RXJ3	rpsQ DR_0320	30S ribosomal protein S17	13334000	12716000	14922000	14536000	19582000	14516000	16202000	14663000	20538000	15901000	27510000	0.433262	9	167.65
Q7DF71	DR_2339	RNA 2',3'-cyclic phosphodiesterase (RNA 2',3'-CPDase)	1237700	1121800	985040	1171500	958910	1036000	1156700	1295000	1183300	1089900		0.43462	8	169.97
Q9RXD1	DR_0384	Uncharacterized protein	2835900	4812000	3660300	3987300	2141400	3870000	3987300	4344600	3437100	3859300		0.435223	7	186.63
Q9RUL2	DR_1372	Uncharacterized protein	1548600	1335500	1824100	2136300	2715600	2733300	2192600	2347000	1769100	1767800		0.435432	8	156.86
Q9RWT9	trmJ DR_0576	tRNA (cytidine/uridine-2'-O-)-methyltransferase TrmJ	650680	838470	630000	770520	534410	576030	700960	760250	546080	557510		0.435852	5	59.617
Q9RTX0	DR_1632	N-acetylmuramoyl-L-alanine amidase, putative	3044700	3381800	2630800	3155400	2990200	3024000	3144400	3349300	3479900	2877100		0.435866	27	323.31
Q9RTK3	DR_1757	Uncharacterized protein	286710	334240	279590	239250	215810	224600	280770	243390	169780	308240		0.436323	6	37.286
Q9RXF1	ddl DR_0362	D-alanine--D-alanine ligase	2913800	2555900	2746300	2344500	3126200	2785000	2373000	2629600	2281800	2884900	8747200	0.436577	15	289.61
Q9RUY3	sucC DR_1247	Succinate--CoA ligase [ADP-forming] subunit beta	18576000	18753000	13763000	14367000	14505000	14785000	13437000	16777000	15607000	14195000	6579800	0.436785	19	323.31
Q9RUN4	DR_1350	Aminotransferase, class V	220720	265540	202410	231400	175390	235860	231520	257160	202520	240600		0.436879	7	68.233
Q9RRY3	DR_2349	Uncharacterized protein	782960	906440	759470	847200	869880	901870	872680	783170	1162300	766470		0.436966	11	263.94
Q9RV81	DR_1148	Uncharacterized protein	1150400	1472700	1184900	1468400	1346800	1401900	2009700	1824600	889730	1370800		0.437452	5	132.82
Q9RX48	DR_0467	Uncharacterized protein	1113700	1155500	843940	1030300	1055700	1298000	999260	1077600	1248900	936750		0.437694	16	268.04
Q9RV50	DR_1180	Uncharacterized protein	2089100	2140900	2617400	1727400	3036000	1830000	1738900	2006400	3020300	1629200	6142700	0.437881	7	201.93
Q9RW08	DR_0861	Phytoene dehydrogenase	450270	471420	351130	400150	394460	396310	389170	421970	549720	458960		0.438047	10	59.266
Q9RY84	DR_0066	Aminoglycoside 3`-phosphotransferase	485250	481990	488270	487280	522820	416770	526330	461800		484060		0.438149	8	63.304
Q9RVI3	clpB DR_1046	Chaperone protein ClpB	15187000	15740000	12715000	14401000	10559000	15062000	15536000	13558000	13883000	14762000	3389500	0.442264	45	323.31
Q9RUK6	msrB DR_1378	Peptide methionine sulfoxide reductase MsrB	3533000	3623600	2934900	1631100	1820300	1371100	2036900	1909700	3710800	2195300		0.4425	4	88.66
Q9RTI9	DR_1775	DNA helicase	903120	741820	721140	664350	849880	908330	669950	860010	946950	764240		0.443223	20	156.11
Q9RSS6	nusG DR_2047	Transcription termination/antitermination protein NusG	16146000	17855000	13772000	15766000	12751000	15853000	16247000	16797000	14242000	17438000	2269400	0.443362	9	258.07
Q9RWH7	DR_0691	Uncharacterized protein	6213900	6490200	5627800	4989700	4551500	5144200	5832700	5695600	6905200	6168400		0.444958	11	320.99
Q9RW01	purH DR_0868	Bifunctional purine biosynthesis protein PurH [Includes: Phosphoribosylaminoimidazolecarboxamide formyltransferase	2317000	2342600	1859500	1986700	1676700	2088600	2049600	2004900	2366000	2273300		0.444972	13	151.66
Q9RVM9	mrp DR_0998	Iron-sulfur cluster carrier protein	2249100	2569800	2104400	2306100	2099100	2284500	2149000	2090100	2242800	2179800		0.445127	16	145.28
Q9RWV6	DR_0559	Fibronectin/fibrinogen-binding protein, putative	2034400	2342400	1583400	2067700	1841700	2321500	1917800	2122600	2237500	1886800		0.445239	14	222.71
Q9RRA1	DR_2593	Uncharacterized protein	1430100	1896800	1379400	1687000	1337000	1862600	1630800	2545400	1252800	1449000		0.44684	8	96.831
Q9RT80	DR_1885	Uncharacterized protein	552060	438900	661260	820240	737370	553680	672920	557450	395180	688570		0.447975	6	46.521
Q9RR89	ispE DR_2605	4-diphosphocytidyl-2-C-methyl-D-erythritol kinase (CMK)	237230	334340	410680	300880	335130	331180	320130	258290	356720	185560		0.448082	7	57.624
Q9RRH4	DR_2517	Uncharacterized protein	1584900	2036000	1807900	1709600	1359000	1661200	1900600	1858800	1765200	1804900	2363500	0.448187	11	230.25
Q9RVU8	DR_0924	Uncharacterized protein	9643400	14105000	9775400	10867000	8648200	10941000	11573000	10579000	12193000	11826000		0.448484	11	323.31
Q9RU40	DR_1555	Uncharacterized protein	603030	579490	458930	519420	386180	374730	536740	384740	325250	641000		0.449391	9	91.005
Q9RYM1	DR_A0291	2,4-dihydroxyhept-2-ene-1,7-dioic acid aldolase	289090	287580	178990	218520	152810	209250	225090	209510	198120	163950		0.449696	4	21.421
Q9RXC9	ispG DR_0386	4-hydroxy-3-methylbut-2-en-1-yl diphosphate synthase (flavodoxin)	2253600	2448000	2109500	2416700	2176800	2286100	2260400	2185700	2663400	2437200		0.449741	15	272.58
Q9RVA8	DR_1121	Uncharacterized protein	2377300	2423900	1749800	1720500	1512600	1917800	2116500	2335800	2097700	2123800		0.450379	5	192.99
Q9RR81	panB DR_2615	3-methyl-2-oxobutanoate hydroxymethyltransferase	1975300	2078600	1685900	1719300	1398100	867180	1489400	1287900	1678000	2402200		0.450783	7	125.83
Q9RWG5	DR_0703	Uncharacterized protein	106990	182950	130610	130590	120170	151320	176770	145180		119400		0.452612	2	7.6872
Q9RVX1	DR_0900	Uncharacterized protein	142750	152510	179240	195360	100160	174290	228000	204160	158230	108830		0.45278	4	29.275
Q9RU07	DR_1589	Fructose-bisphosphate aldolase	23822000	27159000	25050000	28183000	40051000	27972000	25258000	28531000	26925000	23154000	13679000	0.454776	15	323.31
Q9RSZ7	clpP DR_1972	ATP-dependent Clp protease proteolytic subunit	20958000	23789000	19459000	24226000	13234000	15957000	21598000	24989000	25625000	23900000	2331600	0.454872	9	65.388
Q9RXN8	DR_0272	Uncharacterized protein	396740	420620	498490	522270	384380	448860	470120	493520	482070	446570		0.455073	3	6.0458
Q9RSB3	DR_2212	Uncharacterized protein	270540	419440	274310	338400	276090	351920	366880	293140	354600	338500		0.456145	6	165.45
Q9RW36	DR_0833	Histone deacetylase/AcuC/AphA family protein			59661	100400	119660	84932	62192	71282		88762		0.456216	3	9.0981
Q9RX13	DR_0502	Alanyl-tRNA synthetase-related protein	227980	143700	150960	220030	404610	404340	241510	250490	269040	209690		0.456283	7	57.151
Q9RRY4	DR_2348	Uncharacterized protein	846020	1067500	993360	878180	1152400	1754100		729050	1573000	799120		0.456718	8	59.042
Q9RSZ6	clpX DR_1973	ATP-dependent Clp protease ATP-binding subunit ClpX	10079000	8685200	8589200	9325900	7741800	9422900	8624100	9804700	9243500	9061700	1163600	0.457693	20	315.98
Q9RUA1	DR_1491	Carboxyl-terminal protease, putative	582540	857260	738670	774140	827540	878740	738330	871510	860440	677640		0.457795	12	124.86
Q9RXZ4	DR_0160	Uncharacterized protein	1916000	2047000	1638500	1675600	1700900	1826900	1593700	1904700	2161900	1967100		0.457861	14	271.11
Q9RU59	DR_1535	Uncharacterized protein	167500	133350	144820	161740	222760	164290	139880	127350	181640	145590		0.458083	8	38.056
Q9RTB7	glgB DR_1848	1,4-alpha-glucan branching enzyme GlgB	1533800	1362100	1176400	1010600	975110	1642800	1026200	1212500	1324200	1428100		0.45867	11	210.58
Q9RUL4	DR_1370	Uncharacterized protein	765700	1116300	783680	869150	622910	829900	800370	880520	632580	636430		0.458798	7	184.38
Q9RRE9	cmk DR_2543	Cytidylate kinase (CK)	1475400	1263900	1222300	1131600	1090400	1008400	1196900	1334000	1236600	1059900		0.460308	10	137.18
Q9RZT4	DR_B0029	Sensor histidine kinase/response regulator	592380	666240	605740	601500	524770	696220	578620	583420	710980	570370		0.461609	14	107.46
Q9RX86	DR_0429	Cytochrome-related protein	4184300	4004700	4149500	2529500	2390900	3135700	3474100	4478000	4732500	3435000		0.461682	3	160.22
Q9RWC2	DR_0747	Aldose epimerase family protein	1816500	1710300	1465600	1822000	1946300	2491200	1825300	1912700	2363700	1159400		0.461782	8	75.05
Q9RSX8	truD DR_1991	tRNA pseudouridine synthase D	1234000	1182200	949670	1174900	740400	866250	1106800	1065500	774130	1031000		0.462122	10	103.75
Q9RXZ3	DR_0161	Uncharacterized protein	1395100	1506900	1224900	1423700	1015700	1436000	1326500	1350300	1290800	1551200		0.462173	16	139.53
Q9RRX3	DR_2359	Uncharacterized protein	1529400	1664300	1275800	1408200	1031600	1435400	1393400	1634700	1540000	1373600		0.464754	14	110.92
Q9RYP4	DR_A0266	Uncharacterized protein	325080	380240	282040	319290	311560	364700	292220	356860	336260	346720		0.464764	7	43.232
Q9RYI1	DR_A0331	Uncharacterized protein	7008600	7222200	6020900	6875800	6034100	6337600	6186500	6375700	7036100	6054000	1284100	0.466817	19	264.19
Q9RVC0	pyrB DR_1109	Aspartate carbamoyltransferase	376460	411270	326690	335430	258990	317260	298460	303360	351740	330440		0.467166	7	45.69
Q9RW76	DR_0793	Uncharacterized protein	161050	144440	131910	122800	135060	128840	135830	179860	146770	145720		0.467613	7	26.872
Q9RZP3	menC DR_B0079	o-succinylbenzoate synthase (OSB synthase) (OSBS)	243860	254830	251100	204060	286130	255970	240690	271270	357490	219440		0.467678	10	36.014
Q9RRA7	DR_2587	Uncharacterized protein	1478900	1814800	2413800	2298700	2025600	1633300	2240300	1666400	1426100	2179300		0.468596	7	35.064
Q9RVK5	DR_1022	Uncharacterized protein	388210	370250	465520	368980	245710	346560	367150	396860	186730	347920		0.469151	6	147.2
Q9RTY5	leuD1 DR_1614	3-isopropylmalate dehydratase small subunit 1	833650	1076000	771130	816660	509100	733290	921800	959310	792660	996960		0.470009	6	37.253
Q9RUV2	sodA DR_1279	Superoxide dismutase [Mn]	50331000	50079000	49576000	45287000	86252000	47196000	48018000	45319000	70219000	34611000	8776200	0.470645	8	295.16
Q9RVB3	DR_1116	Uncharacterized protein	883380	873450	575710	734340	640970	783150	732340	826050	771660	846610		0.47139	12	58.579
Q9RYY7	DR_A0166	Uncharacterized protein	133650	80471	228680	185440	108960	125810	108000	112380	154690			0.471921	7	4.1683
Q9RSC3	DR_2202	UDP-glucose 4-epimerase	2080700	2691500	2361700	2113500	2005700	2222700	1961500	2106200	2420200	1964400		0.472	11	277.22
Q9RVQ1	DR_0971	Electron transfer flavoprotein, beta subunit	44827000	61185000	50852000	57519000	56008000	44049000	52467000	50008000	56082000	54399000	16387000	0.472548	19	323.31
Q9RRH6	DR_2515	Zinc protease, putative	223070	351070	292320	317780	271910	318700	329380	336960	284430	280410		0.472685	9	94.096
Q9RXF5	DR_0358	Uncharacterized protein	4065900	4566200	3307000	3991000	2989600	4183500	4041800	3947900	4043000	3834900	842310	0.472855	12	219.13
Q9RZ33	DR_A0120	Uncharacterized protein	584730	901040	754130	888810	695080	855120	884090	690740	812080	843300		0.472936	7	179.75
Q9RUQ6	DR_1326	Carboxymethylenebutenolidase-related protein	124770	161100	143140	155250	146950	140390	135490	127560	163270	131200		0.473278	8	35.852
Q9RW73	DR_0796	Acetyltransferase, putative	701280	683520	524280	656460	508510	640740	626720	770730	597240	630700		0.473499	6	17.518
Q9RRK8	DR_2481	Uncharacterized protein	1468200	2354700	1640200	1635000	1258400	1729600	1821700	1835700	1762000	1945400		0.473747	4	84.402
Q9RVX2	rnhA DR_0899	Ribonuclease H (RNase H)	751060	864610	672880	654660	450950	649940	877780	802140	700110	668810		0.475045	6	136.75
Q9RZL6	DR_B0109	Ribonucleoside-diphosphate reductase, beta chain	9012900	9831700	8367300	7477000	7415000	8785900	8200700	9130600	11161000	7660100		0.47585	15	323.31
Q9RXU5	DR_0211	Uncharacterized protein	150990		113350		119690	121800	131030	147400		156120		0.476149	4	15.025
Q9RTF9	DR_1805	Uncharacterized protein	1206000	1346900	1004900	1167000	938710	1235400	1190700	1330400	1021600	1218000		0.476786	12	142.98
Q9ZNA2	recR DR_0198	Recombination protein RecR	1580700	1462000	1266400	1387600	1226100	1404800	1558900	1746500	1262800	1350600		0.476945	7	65.806
Q9RU80	tsf DR_1512	Elongation factor Ts (EF-Ts)	56421000	75893000	63915000	75164000	51043000	51036000	65899000	71602000	36373000	67048000	35267000	0.478416	24	323.31
Q9RYF0	DR_A0368	Uncharacterized protein	916140	865700	858840	883950	646790	959170	916490	974910	749790	811710		0.479369	10	115.15
Q9RSK9	rplO DR_2115	50S ribosomal protein L15	115320000	125830000	98445000	108650000	80639000	104560000	113280000	126730000	107550000	109310000	5510200	0.479434	10	323.31
Q9RZC1	DR_A0033	ExoP-related protein	4174800	3759100	3231300	3714500	3119100	3887000	3661200	3665600	3895400	3654800	823240	0.480853	1	2.5946
Q9RTC1	DR_1844	Uncharacterized protein	1567100	1291400	1595800	1047500	1181500	1364200	731230	827930	1970800	812700		0.481475	3	29.756
P56864	sat DR_A0016	Sulfate adenylyltransferase	2880600	2924000	2808900	3061700	3197400	3499800	2923100	3380500	3391800	2461900	2470000	0.48175	13	306.65
Q9RWB4	rplS DR_0755	50S ribosomal protein L19	6749300	6420800	8899600	6827700	12384000	5895600	5683900	4830100	11262000	7696900	73593000	0.481864	7	150.9
Q9RYL0	DR_A0302	Uncharacterized protein	20402000	27907000	24624000	27313000	20504000	28135000	27861000	28757000	22172000	21962000	5326100	0.483322	13	249.7
Q9RWN9	murC DR_0627	UDP-N-acetylmuramate--L-alanine ligase	739600	768480	617920	537410	517900	742990	642270	641180	728350	637470		0.483548	8	80.764
Q9RUF6	DR_1430	Metallo-beta-lactamase-related protein	896040	994930	672500	892520	518900	703260	792410	766150	694350	678280		0.485273	9	146.32
P56905	prfA DR_0976	Peptide chain release factor 1 (RF-1)	1586100	1894200	1426300	1648900	1317900	1681300	1522500	1979200	1539800	1622300		0.48582	14	190.81
Q9RVA5	DR_1124	SLH family protein	403720000	421120000	425310000	462100000	461620000	394880000	484360000	418080000	380820000	417540000	161850000	0.48584	19	323.31
Q9RY79	DR_0071	Peptidylprolyl isomerase	39823000	42175000	35787000	41662000	29914000	34231000	37055000	36404000	38953000	33416000		0.486134	31	323.31
Q9RWF9	DR_0709	SnoG protein, putative	245580	351740	246120	332980	195000	286770	309510	294650	345510	256920		0.486427	11	106.77
Q9RSN0	DR_2094	Rrf2 protein	647130	944920	676420	727080	477260	751370	796330	862760	682280	687700		0.486942	4	77.705
Q9RUX7	DR_1253	Uncharacterized protein		69221	96958	128010	87064		95669			131370		0.488583	5	11.12
Q9RXT9	DR_0217	Thiosulfate sulfurtransferase	104930000	148870000	111010000	128480000	93301000	134540000	116080000	140190000	121120000	115060000	75312000	0.488876	19	323.31
Q9RRF0	DR_2542	Peptidyl-prolyl cis-trans isomerase (PPIase)	14166000	18076000	13844000	14400000	12731000	14138000	14715000	14374000	13747000	12633000	1370100	0.490087	7	323.31
Q9RYW0	DR_A0196	Acyl-CoA dehydrogenase, putative	225960	312030	275190	287440	292640	278680	250790	268470	292630	239740		0.490234	7	31.923
Q9RUP4	DR_1340	Uncharacterized protein	1206800	1344900	1086800	950050	1252500	1072000	951950	1243800	1278500	937550		0.490617	3	50.035
Q9RYT6	DR_A0222	TDP-glucose-4,6-dehydratase-related protein	313550	278440	242110	260840	293530	288350	237120	269440	270940	268370		0.491128	9	73.676
Q9RUV5	serS DR_1276	Serine--tRNA ligase	12188000	11942000	11018000	10972000	9439500	11014000	11028000	11131000	13249000	11461000		0.491517	20	323.31
Q9RU18	DR_1578	Uncharacterized protein	1214900	925690	1501100	700030	1372500	615140	660410	914390	1766100	832730		0.491896	7	146.2
Q9RXB3	DR_0402	Uncharacterized protein	521680		500720	486440		490800		560550		94736		0.492385	3	8.4825
Q9RYS6	DR_A0232	Oxidoreductase	2536900	2861200	2141000	2257900	1930800	2041200	2358600	2083800	2286600	2316500		0.493497	14	216.67
Q9RU17	DR_1579	Uncharacterized protein	9155600	13034000	9610500	12355000	9054100	10820000	11078000	9609100	8546300	9651300	12925000	0.494708	19	323.31
Q9RVI8	DR_1041	Uncharacterized protein	683810	676460	560440	528480	428250	599580	592830	620520	637750	608160		0.495136	10	185.48
Q9RTL2	DR_1748	Uncharacterized protein	7468800	7494800	5694800	7599800	7450300	7173200	7492200	7899800	5823300	4928400	8554300	0.495136	4	186.87
Q9RUS7	DR_1305	Spermidine/putrescine ABC transporter, periplasmic spermidine/putrescine-binding protein	511040	267030	470860	364100	360780	481480	434640	400530	436170	390950		0.495158	17	63.215
Q9RZV6	DR_B0004	Uncharacterized protein	156130				142330		58265	78359	200530			0.495427	2	2.4172
Q9RXK9	glmS DR_0302	Glutamine--fructose-6-phosphate aminotransferase [isomerizing]	6272300	5375700	4160200	4164500	5047100	5968500	4461100	5251400	6426700	4826300		0.496601	24	323.31
Q9RXT2	purS DR_0224	Phosphoribosylformylglycinamidine synthase subunit PurS (FGAM synthase)	4786300	6789000	4284800	5659400	2553400	3777300	5159500	5178000	2607400	4289300		0.496794	8	114.59
Q9RRH5	DR_2516	Uncharacterized protein	10825		9929.9	17111	17115	25516	16350	13392	18018	7942.1		0.497467	3	30.206
Q9RRW2	DR_2373	Uncharacterized protein	6667000	4226400	4894700	2544200	3305200	2795300	3102700	3588500	5737300	3267700		0.497504	11	92.891
Q9RXL6	DR_0294	Pre-B cell enhancing factor-related protein	2761100	3600600	2932100	2998400	2332600	2796100	2600700	2845800	3040400	2529500		0.498257	18	255.45
Q9RTR3	DR_1693	Uncharacterized protein	4401000	5227300	4174700	4549100	3765600	3633000	4735100	4649200	3197400	4515000		0.49897	10	46.857
Q9RVC9	DR_1100	UPF0176 protein DR_1100	269950	186190	229520	260980	186250	299300	253260	219690	246690	200520		0.499162	5	17.227
Q9RXV5	DR_0201	Uncharacterized protein	142040	206900	115380	210380	119190		204500	100780	62246	158690		0.499785	2	57.818
Q9RWD7	hisF DR_0732	Imidazole glycerol phosphate synthase subunit HisF	524950	509950	394330	500450	444010	553520	451870	492720	521670	462630		0.500372	10	44.667
Q9RSU3	DR_2030	Uncharacterized protein	471180	697770	544790	525390	325260	485720	430140	550920	367930	487670		0.500749	4	36.645
Q9RVQ2	DR_0970	Electron transfer flavoprotein, alpha subunit	19970000	19981000	14075000	16699000	16482000	20740000	17440000	17238000	18092000	18316000		0.501127	12	323.31
Q9RV03	DR_1227	Two-component sensor histidine kinase	67050	72704	52614	48690	59369	58889	64871	67953	56870	70004		0.502696	4	21.813
Q9RXT0	purC DR_0226	Phosphoribosylaminoimidazole-succinocarboxamide synthase	9822800	11819000	9924200	9352200	9179700	9283800	9723700	9964200	9278900	10049000	10769000	0.503285	20	323.31
Q9RW15	DR_0854	Uncharacterized protein	1642800	844750	829610	445830	1206200	1194800	466820	768950	964680	741040		0.503945	5	44.639
Q9RXW5	DR_0190	Uncharacterized protein	983070	1061100	823720	954130	739910	968620	816730	959170	769680	796690		0.503955	7	159.87
Q9RZB3	DR_A0041	dTDP-glucose 4,6-dehydratase	10362000	11500000	12189000	12180000	10334000	8592000	12799000	9475300	12560000	9753300	2475200	0.504411	20	323.31
Q9RZ03	DR_A0150	Uncharacterized protein	1129700	876710	1358800	1265800	1399400	1189000	1399800	1261100	1192500	1357600		0.50485	11	194.08
Q9RV17	DR_1213	Serine/threonine protein kinase, putative	115250	109340	86937	105020	123670	71384	70666	69991	147320	119670		0.506116	5	24.505
Q9RU27	DR_1568	Peptide ABC transporter, ATP-binding protein	5165800	5929600	4789800	4257300	4190800	5054000	4770000	5322900	4977200	5431400		0.506126	17	263.5
Q9RTV2	DR_1654	Uncharacterized protein	14814000	20926000	13150000	13471000	8959100	10599000	15630000	15878000	8982000	11960000		0.506696	5	138.45
Q9RW56	DR_0813	1-pyrroline-5-carboxylate dehydrogenase	12534000	12606000	10967000	11702000	10656000	12463000	10923000	11870000	14171000	11423000	2806300	0.509194	25	323.31
Q9RTY0	DR_1620	Ketoacyl reductase, putative	552920	333510	947170	1192500	1536000	885770	881960	723540	341020	885110		0.509223	8	46.476
Q9RY46	DR_0105	Uncharacterized protein	566920		464590	714600	416480	214950	840390	517390		1296400		0.509277	2	94.862
Q9RY15	DR_0137	Uncharacterized protein	227610	310510	251340	295450	195900	263280	284500	287960	284990	240940		0.511269	8	53.969
Q9RU15	DR_1581	ABC transporter, ATP-binding protein	265080	353060	286490	269880	275240	245430	313370	260810	302780	254750		0.512604	6	70.053
Q9RRR0	DR_2428	Uncharacterized protein	2821700	3347000	2800500	2479600	2811200	3163100	2436000	3284000	3448500	2729800		0.51286	9	100.41
Q9RW92	aroB DR_0777	3-dehydroquinate synthase (DHQS)	168800	243610	177350	279030	265230	327360	190560	232300	283210	215280		0.51291	11	69.708
Q9RUH9	DR_1407	Uncharacterized protein	3697400	3617600	4006200	4046700	3594600	4300600	4496000	4916700	3066400	3442700		0.513282	9	76.067
Q9RY65	rpmA DR_0085	50S ribosomal protein L27	10286000	8692700	9196500	4275000	5857100	4526600	3604400	3187500	13830000	5319200		0.513289	3	23.365
Q9RRP9	DR_2439	Uncharacterized protein	1289200	1414900	1084300	1128100	879990	1182400	1199700	1435600	1088900	1262300		0.513318	10	316.34
Q9RUN7	aspS1 DR_1347	Aspartate--tRNA(Asp) ligase	9169500	9745100	7462300	9031700	7445000	9218200	8285700	8623800	9280500	9237200	1039000	0.513406	25	323.31
Q9RWJ4	argG DR_0674	Argininosuccinate synthase	2186100	2618500	2000400	2585900	2565300	2858700	2422100	2789900	2782400	1871600		0.513442	16	182.34
Q9RXN0	DR_0280	Branched-chain amino acid ABC transporter, periplasmic amino acid-binding protein	897220	1002300	793290	890380	659040	866470	850590	829450	698910	770570		0.514642	11	79.91
Q9RZ16	DR_A0137	Amino acid ABC transporter, ATP-binding protein	597720	800360	494950	713320	437290	577680	705250	514650	478860	497040		0.515826	9	88.837
Q9RWQ1	DR_0615	Transcriptional regulator, LysR family	185520	115200	125680	128870	102710	135840	92989	125350	125530			0.516221	5	25.835
Q9RRN7	DR_2451	Uncharacterized protein		70951	72029	112390	105390		87039			191560		0.516318	3	48.349
Q9RVL5	DR_1012	ABC transporter, ATP-binding protein	743680	709980	652020	674460	840030	658620	641270	773460	937120	828920		0.517141	12	71.509
Q9RYA5	DR_0045	Uncharacterized protein	1490500	2171000	1653800	1802000	1362700	1769400	1836300	1951000	1666300	1771900		0.517174	8	161.37
Q9RRJ0	DR_2500	Uncharacterized protein	109700	147270	111930	113630	110760	116820	114510	154550	121210			0.51733	6	50.727
Q9RU79	rpsB DR_1513	30S ribosomal protein S2	101750000	106280000	100050000	108240000	86647000	105180000	100090000	97221000	97745000	86072000	18556000	0.5176	20	323.31
Q9RXJ1	rplX DR_0322	50S ribosomal protein L24	32724000	35510000	40359000	32851000	39184000	33148000	35484000	33288000	38372000	34005000	1485300	0.517906	6	20.372
Q9RY33	DR_0118	Biotin carboxyl carrier protein of acetyl-CoA carboxylase	4118300	5458000	4587800	4710100	4422300	3860600	4305600	5001100	4902500	4173500		0.518713	4	129.41
Q9RT97	DR_1868	Penicillin-binding protein 2	410980	306780	323430	209030	248020	390560	190350		280250	169010		0.518897	8	22.474
Q9RU81	pyrH DR_1511	Uridylate kinase (UK)	2171800	3589500	2820000	3390800	2248600	3426000	3272500	2910000	2845700	2844800		0.519053	7	210.65
Q9RVF1	DR_1078	Antibiotic biosynthesis protein LmbJ, putative	254920	319020	305930	392310	320850	342930	314690	373510	276400	385100		0.51979	6	12.001
Q9RWI7	DR_0681	Uncharacterized protein	410690	475870	300920	425220	302600	437040	377310	469240	343040	429010		0.521494	5	18.755
Q9RSY3	DR_1986	DegV domain-containing protein DR_1986	1932300	1935100	1592800	1920000	1396200	1856000	1615600	1648500	1629200	1615500		0.521858	7	65.167
Q9RY69	DR_0081	Uncharacterized protein	1966800	2510000	1926900	2072800	1598800	2140000	2269100	2286500	1934000	2001000		0.521869	8	111.4
Q9RZB4	DR_A0040	First mannosyl transferase	1753900	1715900	1811700	1711300	1637400	1889600	1592200	1678600	1994900	1741800		0.522696	15	209.72
Q9RRY5	DR_2347	Uncharacterized protein	1003400	1232600	1013700	1265100	853700	1076900	1058000	970720	1008400	978210		0.522746	7	126.76
Q9RVD8	DR_1091	Uncharacterized protein	1149300	1333800	839010	1184600	915200	1263400	1099100	1337800	1072000	1016700		0.523873	3	127.36
Q9RWW1	DR_0554	Uncharacterized protein			130910	161300			146600			106720		0.524016	3	9.582
Q9RWN0	rsmI DR_0636	Ribosomal RNA small subunit methyltransferase I	256940	322780	293760	376330	251070	316570	331000	312030	327430	296080		0.524266	5	65.782
Q9RU06	DR_1590	Uncharacterized protein	2760900	3289000	2326300	3026900	2539600	2266800	3039400	2641100	1776700	3186100		0.52543	7	125.85
Q9RWS2	DR_0593	Beta-ketoadipate enol-lactone hydrolase, putative	1001800	1441000	1242600	1292800	1133500	1132400	1213900	1035700	1210100	1240200		0.525925	9	138.76
Q9RYS8	DR_A0230	Uncharacterized protein	6500700	6629100	5167700	5106400	4012800	5398500	5683100	5972400	5940000	6151400		0.526503	10	283.11
Q9RWI4	carA DR_0684	Carbamoyl-phosphate synthase small chain	997760	969390	695650	766140	690330	879750	738610	966330	915130	876140		0.526833	6	117.42
Q9RX17	murJ DR_0498	Probable lipid II flippase MurJ	25019	49208		25607			25842			28604		0.528222	2	19.646
Q9RVF9	DR_1070	Uncharacterized peptidase DR_1070	759200	986520	839780	946700	620980	897890	850560	973950	913620	766220		0.52837	5	46.873
Q9RU56	DR_1538	Osmotically inducible protein C	665920	721320	888080	568540	664600	457050	564530	563680	900540	713830	1578700	0.528621	5	158.88
Q9RTM8	DR_1732	Glycolate oxidase subunit GlcE		70364		58990		55920			62959			0.529288	2	29.931
Q9RT01	DR_1968	Nitroreductase	2278800	2390000	1912400	2575700	3152700	1904400	2174700	2469800	2726900	2217700		0.529757	7	323.31
Q9RYS9	DR_A0229	Uncharacterized protein	497540	626540	488310	502380	384810	455530	479250	481220	486370	464470		0.52978	6	111.5
Q9RWN7	DR_0629	Cell division protein FtsQ	79498	80166	106860		100780		61542		93610			0.530616	2	11.418
Q9RVT4	DR_0938	Uncharacterized protein	472500	515880	542240	544510	420920	455890	457150	426340	623400	374640		0.531226	5	36.813
Q9RTZ7	DR_1600	Uncharacterized protein	272940	127840	255550		243600	270770	189610	246530	282860	259620		0.53145	6	39.94
Q9RYW1	DR_A0195	Oxidoreductase, short-chain dehydrogenase/reductase family	50025	50540	45946	41230	25204	42277	42658	44989	49637	49992		0.531536	3	30.761
Q9RXY7	irrE pprI DR_0167	Radiation response metalloprotease IrrE	371120	329500	248280	293270	288020			296480	471800			0.532929	6	39.322
Q9RZ10	DR_A0143	3-hydroxyacyl-CoA dehydrogenase, putative	8533900	9776200	6609200	8531500	6034600	7718100	7312800	6376200	7133800	8409200	1991200	0.533029	14	320.11
Q9RY30	DR_0121	Uncharacterized protein	2044800	2667600	2189300	2009000	1537800	1888400	2073000	2018000	1875300	1968200		0.533395	20	323.31
Q9RUK9	DR_1375	Glycosyl hydrolase, family 13	1110200	1348700	920280	1041300	799150	1060100	1046700	826180	938770	1008800		0.533678	14	159.86
Q9RUW7	DR_1263	Uncharacterized protein	171270	294410	190000	254830	132610	138150	250820	216580	150300	169610		0.53383	4	46.043
Q9RZV1	cobD DR_B0010	Cobalamin biosynthesis protein CobD	212550	233470	195170	209550	206910	273000	197540	207560	254870	185270		0.533982	7	44.386
Q9RR67	thyA DR_2630	Thymidylate synthase (TS) (TSase)	899820	1444100	1107400	1214300	777460	1206200	1168700	1180900	1163900	1122200		0.535371	6	77.568
Q9RRU8	luxS DR_2387	S-ribosylhomocysteine lyase	13372000	13979000	10476000	9200600	7406800	7450900	11268000	10829000	9347100	10862000		0.535582	7	278.07
Q9RRR6	DR_2420	Response regulator	984880	1163600	898300	1272800	905320	1113900	1114600	1427500	1086300	861460		0.535587	6	104.36
Q9RZK2	DR_B0125	Iron ABC transporter, periplasmic substrate-binding protein	27423000	32428000	31322000	40976000	51345000	37052000	37337000	33824000	29059000	31052000	164680000	0.53602	22	323.31
Q9RYC7	purE DR_0023	N5-carboxyaminoimidazole ribonucleotide mutase (N5-CAIR mutase)	2057600	2001500	2009100	2630100	2916400	2166500	2490800	2363300	1847500	2025700	2384500	0.537558	8	323.31
Q9RVV7	DR_0914	Uncharacterized protein	1197400	1155300	1101100	975530	1029400	1171200	1124300	1064400	1215200	1048600		0.53853	11	264.3
Q9RV15	accD DR_1215	Acetyl-coenzyme A carboxylase carboxyl transferase subunit beta (ACCase subunit beta) (Acetyl-CoA carboxylase carboxyltransferase subunit beta)	1736900	1409200	1111200	968730	1019700	812540	1049600	1110500	1298600	1405200		0.539528	9	127.53
Q9RWV4	DR_0561	Maltose ABC transporter, periplasmic maltose-binding protein	33574000	33898000	24029000	36415000	26309000	31540000	29493000	27863000	33267000	22256000	725200	0.539552	21	323.31
Q9RS76	DR_2251	Uncharacterized protein	6641400	5824000	5318500	7428400	7646700	6130500	6224600	5561900	6882300	6440100	2458800	0.540061	8	170.49
Q9RVS5	DR_0947	Uncharacterized protein	2104500	2472300	1880000	2018700	1610100	1884600	2176700	2432500	1808500	2392100		0.540508	6	113.31
Q9RVE9	DR_1080	Uncharacterized protein	1429300	1485800	1316200	1410000	1200500	1243600	1388300	1349000	1555500	932290		0.540811	8	83.37
Q9RWL6	DR_0650	Uncharacterized protein	119420	95328	95907	119270	82743	128820	115610	126860	101920	77572		0.541377	3	7.8802
Q9RRZ3	DR_2336	Potassium channel, putative		96533	98976	82736	102900			104110	83175	126650		0.541525	2	6.5223
Q9RVN9	DR_0988	Uncharacterized protein	11315000	12491000	13895000	11642000	11851000	10846000	11640000	13055000	9693100	13333000		0.541852	12	68.026
Q9RTV6	DR_1648	Amino acid ABC transporter, ATP-binding protein	1655400	1831100	1518600	1499600	1306400	1298300	1348400	1309400	1808600	1619500		0.542193	7	202.11
Q9RRB8	DR_2574	Transcriptional regulator, HTH_3 family	1588400	2038700	1408300	1564700	1108200	1528000	1715700	1691900	1664100	1618500		0.542277	3	138.03
Q9RXE8	DR_0365	Peptide ABC transporter, permease protein	498610	667070	500640	451380	462230	527950	468560	481620	455790	511260		0.542686	5	117.57
Q9RVS8	DR_0944	Thioredoxin	34383000	41425000	33902000	33902000	25986000	28497000	33651000	32843000	30823000	35059000	3416600	0.543283	8	101.33
Q9RRL9	DR_2469	Putative ABC transporter ATP-binding protein DR_2469	437430	407630		402060			440190		67748			0.544459	3	4.349
Q9RZC7	DR_A0027	Uncharacterized protein	684620	1056600	739740	831420	625610	992140	905500	858420	783650	688430		0.545533	11	207.31
Q9RWW5	DR_0550	MutT/nudix family protein	5616000	7742600	4917900	6072900	4078600	6373500	5828600	6663300	5920200	5723500		0.546215	7	41.307
Q9RYD7	DR_0013	Chromosome partitioning ATPase Soj	3298600	3484700	2460200	3483600	2197900	2826000	2855600	3057900	2720400	2537800		0.546708	11	207.25
Q9RUZ7	DR_1233	Pilin, type IV, putative	5945600	7070500	5757000	6231000	5039700	5700300	6034600	5750600	6052600	5367200		0.547197	5	258.34
Q9RX19	DR_0496	Ferredoxin/ferredoxin--NADP reductase, putative	14719000	16442000	12380000	13555000	10900000	12709000	13209000	13664000	13229000	11964000	2753500	0.547342	23	323.31
Q9RXN7	DR_0273	Uncharacterized protein		99699	178790	227270	353230	208770	240170	191060	76490	162720		0.547423	4	51.742
Q9RZ29	DR_A0124	Uncharacterized protein	293210	381740	309600	349600	255240	299620	276440	299850	276230	354390		0.547924	5	25.867
Q9RU54	DR_1540	Isocitrate dehydrogenase [NADP]	55210000	62203000	52977000	50612000	52822000	57743000	54681000	55213000	63238000	51677000	13735000	0.548013	32	323.31
Q9RRT9	DR_2396	Transcriptional repressor, TetR family	7976400	9893300	8061300	7533800	6163900	7990500	7991400	8742600	9254500	7758200	2444900	0.548123	13	237.28
Q9RWR9	DR_0597	Uncharacterized protein	984240	1284000	1073500	1213200	842030	1092600	1113700	1050400	974970	880490		0.549162	7	293.34
Q9RWB6	DR_0753	Uncharacterized protein	31312000	36859000	29490000	29892000	24807000	27794000	31108000	31278000	28127000	27311000	1500600	0.549464	15	323.31
Q9RWE1	DR_0728	Fructokinase	759820	759350	680670	935310	716970	993230	770670	774800	787630	726110		0.549572	9	76.012
Q9RZF3	DR_C0037	Nodulation protein-related protein	127270	90940	63648		80297	91912	105280	85979	122190	95553		0.549904	5	18.436
Q9RZ02	hutU DR_A0151	Urocanate hydratase (Urocanase)	1087700	1047300	829730	937470	800530	925520	1050400	1144000	923840	891160		0.55017	14	181.98
Q9RSY6	DR_1983	Ribosomal protein S1, putative	96740000	86533000	94545000	89289000	75232000	89047000	94319000	85245000	83213000	75092000	72757000	0.55053	29	323.31
Q9RXM2	DR_0288	Uncharacterized protein	3125700	3873300	3046200	3054500	2564400	3297100	3126000	4031600	3352200	2772800		0.550872	12	197.17
Q9RTJ3	DR_1769	Desiccation/radiation resistance protein DR_1769	11042000	10416000	11767000	15342000	15931000	15505000	15586000	15134000	10973000	11982000	6875000	0.551192	20	323.31
Q9RUW0	DR_1271	Uncharacterized protein	3219100	3258700	2887800	3046700	2292400	2780700	3044200	3042400	2725300	2466800		0.551558	15	107.2
Q9RRB7	ppaC DR_2576	Probable manganese-dependent inorganic pyrophosphatase	24349000	26125000	20744000	27957000	20284000	26952000	25704000	24672000	25737000	21820000	2140200	0.551639	17	323.31
O83030	DR_1725	Uncharacterized WD repeat-containing protein DR_1725 (Orf509d)	169850	195970	157910	179390	106750	144480	175150	203130	160730	182990		0.552047	7	43.884
Q9RVN8	DR_0989	Cationic outer membrane protein OmpH, putative	11747000	23193000	12486000	18554000	9037300	11798000	13557000	18219000	8138400	13796000	3439100	0.552696	8	115.21
Q9RXW9	xseA DR_0186	Exodeoxyribonuclease 7 large subunit		60405		44349	74242			56043	98945			0.553835	7	34.908
Q9RXC5	DR_0390	Uncharacterized protein	5258000	5846600	4104700	4995000	4054500	5824900	4991800	5070300	4809600	4790500		0.55402	23	323.31
Q9RUZ8	DR_1232	Pilin, type IV, putative	4056400	5564100	5183800	4259400	3374800	3830300	4677900	5127500	3224800	3980700		0.554053	4	41.236
Q9RYD8	parB1 DR_0012	Probable chromosome 1-partitioning protein ParB (Probable chromosome I-partitioning protein ParB)	3756200	3881000	3345200	3622700	3091300	3372300	3591600	3627100	3189000	3405000		0.554152	17	207.29
Q9RZA5	DR_A0049	Response regulator	233300	359590	264140	263340	150790	271280	271600	287990	265320	283420		0.554355	4	27.732
Q9RV57	aroE DR_1173	Shikimate dehydrogenase (NADP(+)) (SDH)	825620	1277100	953610	1207100	811570	1006800	1158600	1034400	1034100	1164400		0.555444	9	137.26
Q9RR92	ackA DR_2602	Acetate kinase	5697100	5895900	4699200	4869200	4682100	5166000	4915900	4694700	5362900	4805900		0.556225	17	323.31
Q9RSA0	apgM DR_2227	Probable 2,3-bisphosphoglycerate-independent phosphoglycerate mutase (BPG-independent PGAM) (Phosphoglyceromutase) (aPGAM)	12509000	15046000	11898000	12619000	11678000	14899000	11884000	13057000	13596000	12713000	2674500	0.557394	18	323.31
Q9RRQ5	DR_2433	Nitrilase-related protein	82618	94414	81286	85001			96054	83879	95728	80218		0.55757	3	46.658
Q9RUC2	DR_1467	Oxidoreductase, short-chain dehydrogenase/reductase family	6248700	5511900	4459600	5528000	4621100	4989100	4295900	4494000	6655700	4221200	2982200	0.558049	9	323.31
Q9RZL0	DR_B0116	Uncharacterized protein	1066200	1181600	879650	936550	803980	751010	1080400	964720	701830	1055600		0.559231	8	60.364
Q9RWE3	DR_0726	Uncharacterized protein	263750	289070	222920	213710	189860	254190	224010	257060	208070	159180		0.560308	9	37.445
Q9RWA9	DR_0760	Uncharacterized protein		248550	280840	364110	515860	305420	436150	274700		202580		0.560408	5	17.201
P56860	cysH DR_A0015	Phosphoadenosine phosphosulfate reductase	201650	221820	211410	194010	198070	171150	190880	203040	292620	238190		0.560698	5	34.162
Q9RVJ4	DR_1034	Branched-chain amino acid ABC transporter, ATP-binding protein	1273100	1549400	1251300	1431100	955790	1482800	1363600	1554900	1240200	1190100		0.561454	8	151.05
Q9RZP2	DR_B0080	3-alpha-hydroxysteroid dehydrogenase, putative	166240	284870	225280	244830	136470	223870	182940	225430	126300	200680		0.562149	6	96.685
Q9RUE4	DR_1443	Uncharacterized protein	344160	448990	400190	327210	281070	307520	349860	356220	358980	333490		0.562291	8	45.036
Q9RWA3	DR_0766	Uncharacterized protein	681990	691400	659880	646190	824060	718030	662900	624420	853960	805930		0.563341	10	42.51
Q9RXA6	DR_0409	Uncharacterized protein	155240	227430	253420	185730	157860	202990	274160	260230	138900	197050		0.564142	4	34.643
Q9RRS7	DR_2408	CobW protein, putative	366390	371470	383520	412860	424430	361040	393160	320470	471230	319980		0.565985	7	108.42
Q9RTV1	DR_1655	ABC transporter, periplasmic substrate-binding protein, putative	37757000	44934000	39648000	42281000	31014000	35053000	42495000	39706000	25797000	41135000	23271000	0.568774	14	323.31
Q9RSF6	DR_2168	Sun protein, putative	769790	841760	701650	679920	471440	702760	578700	661920	686980	633480		0.569387	11	109.12
Q9RUZ1	DR_1239	MaoC-related protein	493590	653030		545320		652720	486360	746320	575920	555000		0.56967	2	9.5259
Q9RY39	DR_0112	Glutamine cyclotransferase	2788300	3972200	3390600	3499900	2456200	3790200	3004100	3674600	3120400	3443500		0.569677	9	179.54
Q9RSB8	DR_2207	Uncharacterized protein	2566200	2859500	2077900	2012000	1714400	2109600	2712200	2341800	2032700	2797600		0.570093	2	33.204
Q9RXT3	purQ DR_0223	Phosphoribosylformylglycinamidine synthase subunit PurQ (FGAM synthase)	2376300	2251700	2262200	1224900	3658200	1668100	1371500	1823100	3577000	1701400		0.570901	6	131.05
Q9RRZ4	DR_2335	Uncharacterized protein	1985100	2728600	2000500	2839300	2292100	2676100	2730400	2762600	2121200	2220500		0.572055	9	181.81
Q9RXE9	DR_0364	Peptide ABC transporter, permease protein, putative	762100	875960	778970	871000	833670	914190	733960	717560	674180	913330		0.572646	9	83.003
Q9RXI1	DR_0332	Uncharacterized protein	1684100	2027700	1570000	2045500	1757800	2015200	1829500	1913400	2076200	1616100		0.572904	21	265.47
Q9RV08	DR_1222	Polysaccharide deacetylase, putative	133310	209340		169510				153340	174230	138340		0.572931	4	53.274
Q9RV74	DR_1155	Malate synthase, putative	487010	368660	381690	418960	301580	456810	350250	465870	455530	348820		0.573858	13	87.589
Q9RVU6	DR_0926	Sodium extrusion protein NatB	317080	304300	223550	279840	184940	318810	267590	268870	235860	304620		0.57389	6	22.134
Q9RZ08	DR_A0145	Peroxidase, putative	6552300	6548100	6284700	6868800	5049100	5585300	6240900	5365800	6523200	6434700		0.575332	23	323.31
Q9RU48	sodC DR_1546	Superoxide dismutase [Cu-Zn]	2672200	3082600	2932000	1890400	1576600	2178600	2317000	2340100	2258000	2153300		0.575457	8	169.91
Q9RUC4	DR_1465	Uncharacterized protein	331040	598540	782110	967260	928460	649960	785080	707430	342830	710260		0.575662	4	11.054
Q9RRU4	DR_2391	Uncharacterized protein	2606400	2792000	2015200	2273600	1617300	2311700	2086200	2220600	1876200	2146700		0.57611	17	271.66
Q9RRR3	DR_2423	Carboxypeptidase 1	1725000	1565200	1499200	1565400	1531700	1696600	1377900	1499500	1600200	1520200		0.577108	14	132.28
Q9RWB8	minE DR_0751	Cell division topological specificity factor	6404100	4216500	4755700	3671200	5052100	3648000	4037500	4841500	6746000	2283500		0.577267	6	32.959
Q9RY34	DR_0117	Acetyl-CoA carboxylase, biotin carboxylase subunit	2251200	2001600	1693000	1365000	1670200	1900700	1706700	1919900	2066000	1870100		0.57778	12	88.683
Q9RVP0	DR_0987	DNA-binding response regulator	1531800	2635100	1467600	2137900	1210100	1725300	1652500	1830700	1436600	1537100		0.578853	9	91.298
Q9RWJ6	DR_0672	Uncharacterized protein	1220700	1613000	1366800	2087200	2060000	1728700	1636400	1568800	1557500	1292600	7330600	0.57905	3	63.266
Q9RRH7	DR_2514	Uncharacterized protein	269660	337990	243720	302310	316610	279920	311420	279130	278160	267740		0.579808	8	70.933
Q9RTF7	DR_1807	Uncharacterized protein	283760	329620	254270	301390	204860	251390	255520	268790	285110	246550		0.579867	3	14.133
Q9RZA7	DR_A0047	Phospho-sugar mutase, putative	4298200	4872800	3438600	3551800	3304600	4598800	3695300	4133200	4055000	3960400		0.580286	17	232.93
Q9RZM4	DR_B0099	Uncharacterized protein	189640	241140	145250	133910	112430	140970	177190	168530	215870	195790		0.582186	4	36.673
Q9RSD3	DR_2192	ABC transporter, ATP-binding protein	606870	687610	480000	500930	415760	515810	466910	570310	532830	451270		0.584146	5	60.576
Q9RRM4	DR_2464	Peptidyl-prolyl cis-trans isomerase	10655000	14088000	10838000	13380000	10050000	12255000	11999000	14095000	10943000	12439000	3599000	0.586943	10	323.31
Q9RXU6	DR_0210	Uncharacterized protein	50005	44227	64862		50989	86119				47729		0.58817	3	21.8
Q9RUV4	DR_1277	ABC transporter, periplasmic substrate-binding protein, putative	40377000	34351000	46954000	44012000	83882000	42125000	40546000	40474000	53744000	46285000	12632000	0.588732	12	323.31
Q9RX58	DR_0457	Biopolymer transport protein, putative	3116600	2494600	2806000	2478400	2660300	1894800	2466800	3051500	2845900	2644000		0.588939	5	133.2
Q9RYN3	DR_A0277	Malate synthase	7152800	9621000	7645300	7297300	5361800	8339200	7825000	7121100	7699700	8148000	1735600	0.589311	25	323.31
Q9RXL2	DR_0298	Deoxyguanosine kinase/deoxyadenosine kinase subunit	563830	652730	435890	541890	472080	507940	479060	584080	412440	547980		0.589369	7	59.239
Q9RS70	DR_2257	Erythromycin esterase, putative	619190	627060	497530	515060	324710	519020	571540	564410	492470	603690		0.589498	14	56.794
Q9RS29	DR_2298	Uncharacterized protein	1158000	1243700	1545800	920190	1435400	978780	963220	1478000	2364100	1316200	2998400	0.589499	8	96.5
Q9RXY3	DR_0171	Uncharacterized protein	108260	103850	99684	154110	97606	118130	128300	108680	133540	108180		0.589961	4	42.649
Q9RW14	DR_0855	Uncharacterized protein	426690	543410	337360	418210	286780	414790	467430	623790	407930	292920		0.590904	14	110.81
Q9RS64	dps1 dps-1 DR_2263	DNA protection during starvation protein 1	67108000	78742000	60425000	68979000	53684000	57894000	69442000	59051000	61437000	67521000	4191300	0.591144	12	323.31
Q9RSB7	DR_2208	Lactoylglutathione lyase, putative	35444	30655	44920	52535	86889	79377	47961	57169	44392			0.591209	2	3.8869
Q9RVM4	DR_1003	Transcriptional regulator	19295	25568	22609	18853		25220	29566	15384	23904			0.591436	2	18.397
Q9RV38	DR_1192	Uncharacterized protein	187590	75423	122330	193380	215780	192540	164740	175030		165120		0.59224	7	26.415
Q9RUX3	DR_1257	L-sorbosone dehydrogenase	709050	827260	770330	703290	602200	687510	756790	582260	913000	872040		0.592939	11	212.2
Q9RY56	DR_0094	Uncharacterized protein	2015600	2344900	2818900	2624100	1808000	1929900	2659000	2700000	2379700	2597400		0.59308	6	115.94
Q9RSR2	DR_2062	WD-repeat family protein	1480200	1749500	1654300	1842600	1347100	1751400	1650800	1684600	1584500	1670400		0.593784	8	45.094
Q9RVD6	trpS2 trpSII DR_1093	Tryptophan--tRNA ligase 2	643100	764300	526230	699510	612160	602470	562850	520100	717240	690410		0.594385	9	128.46
Q9RTX7	DR_1623	Uncharacterized protein	38374000	40695000	35246000	38606000	30387000	35627000	38672000	37153000	38580000	38643000		0.595471	19	323.31
Q9RSV8	DR_2014	Uncharacterized protein	1034000	1300000	970310	1113800	965620	988890	936120	989640	1227500	1020200		0.59556	7	78.322
Q9RW20	DR_0849	Uncharacterized protein	168550	158820	157850	201790	189250	207450	204090	191170	229860	107720		0.596536	4	51.329
Q9RW93	aroK DR_0776	Shikimate kinase (SK)	287300	368330	285690	316120	233150	286720	282880	356290	235860	244460		0.597294	5	29.168
Q9RZN2	DR_B0091	Response regulator	126950	143450	150710	119690			108050	176960	160200			0.597954	6	17.533
Q9RWL2	DR_0654	Proline iminopeptidase-related protein	3546100	4105700	3041600	4354200	3250200	3494700	3321600	3677700	3742000	3318500		0.59833	7	240.54
Q9RS25	DR_2302	Uncharacterized protein	735510	943720	811000	736930	611720	803280	662100	978460	505420	619370		0.598642	4	126.49
Q9RV67	DR_1163	Twitching motility protein	207300	252020	202290	208980	183280	257890	189280	254260	191250			0.599148	7	31.582
Q9RWV7	trpS DR_0558	Tryptophan--tRNA ligase	3820200	4376500	3748000	4131600	3352000	3916100	3981500	3681500	4237200	4165900		0.599192	10	183.05
Q9RTA8	DR_1857	Organic hydroperoxide resistance protein	13717000	17966000	17442000	14624000	12626000	12057000	15508000	14829000	14302000	16209000	1389100	0.599235	4	75.231
Q9RT71	DR_1894	Transcriptional regulator, AsnC family	3141900	3893200	2983400	3602600	2949500	3617400	3488500	4086800	2996200	3116100		0.599367	11	180.37
Q9RS41	DR_2286	Uncharacterized protein	5972200	8037300	5647600	7477300	5902000	7310600	6783800	6640700	7819400	6045500		0.599555	19	323.31
Q9RY86	mqnC DR_0064	Cyclic dehypoxanthine futalosine synthase (Cyclic DHFL synthase)	1067500	1330900	1094400	1459200	998920	1279300	1267300	1198600	1258400	1199000		0.600455	10	141.72
Q9RWJ2	DR_0676	Acetyltransferase, putative	555020	764240	462530	558320	295670	388240	514290	559270		459400		0.600466	3	35.538
Q9RRQ2	DR_2436	Uncharacterized protein	649800	902920	711720	696990	472360	808700	751140	754600	724790	605740		0.602121	3	94.584
Q9RY77	pta DR_0073	Phosphate acetyltransferase	2044500	2376200	1838400	2179900	1722400	2339600	2034100	2019700	2088900	2040700		0.602185	23	323.31
Q9RUG1	DR_1425	Uncharacterized protein	2162700	3082700	2401800	2742200	1989900	2466700	2435000	2397300	2720900	2979900		0.60228	9	230.52
Q9RUI6	comB DR_1400	Probable 2-phosphosulfolactate phosphatase	395720	635750	580970	574740	426970	619600	510160	536610	566470	521940		0.602931	5	72.075
Q9RSZ1	DR_1978	Acetyltransferase, putative	435230	402520	331170	321150	236560	394360	279970	393800	327270	191920		0.603121	7	24.152
Q9RXI7	ddrD DR_0326	DNA damage response protein D	5097500	6629700	5115000	5873600	3663100	4891300	6369600	6259200	4806500	5661000		0.603775	11	162.42
Q9RX05	DR_0510	Sensory box protein			115030		136680	129540	150510	161010		101160		0.603781	2	7.3971
Q9RYT2	DR_A0226	2-hydroxyhepta-2,4-diene-1,7-dioate isomerase/5-carboxymethyl-2-oxo-hex-3-ene-1,7-dioate decarboxylase	442010	545200	492140	620530	438940	603060	519770	526030	522640	476060		0.603786	9	198.29
Q9RRG6	DR_2526	Dihydrolipoyl dehydrogenase	6416900	5940700	4907700	4521500	4559000	6256200	4646400	5492800	5824900	5389100		0.605593	16	323.31
Q9RTP3	DR_1714	Uncharacterized protein	2513300	3101700	2357100	2628900	1960700	2470100	2589800	2770400	2180600	1902300		0.605628	6	76.303
Q9RWB3	DR_0756	Uncharacterized protein	469030	481780	370240	420130	269000	413580	405220	459270	403700	439410		0.60595	8	26.736
Q9RSR9	DR_2055	Oligoendopeptidase F, putative	2428800	2370200	1738000	2191700	1840400	2137000	2251700	2399400	2012600	2185500		0.606744	15	165.81
Q9RZG1	DR_C0026	Uncharacterized protein	156060	254980	192440	171500	188160	148580	216070	175130	183750			0.607848	3	36.924
Q9RRA6	DR_2588	Iron ABC transporter, periplasmic substrate-binding protein, putative	92691000	116290000	85385000	98627000	77899000	93033000	101610000	108910000	87882000	99584000	8815700	0.608435	16	292.52
Q9RVN6	DR_0991	Aminotransferase, class V	238310	349870	233170	239760	428050	265320	244660	249960	304050	311820		0.60923	6	96.053
Q9RXY1	rplM DR_0174	50S ribosomal protein L13	26939000	36478000	35481000	37015000	45415000	39683000	36278000	41649000	31564000	41510000	12474000	0.609533	8	87.572
Q9RTK5	DR_1755	Uncharacterized protein	11359000	12155000	14123000	13644000	16247000	13358000	15730000	14050000	12105000	15110000	8637600	0.610185	8	216.52
Q9RRW0	DR_2375	Transcription elongation factor	380870	620580	556880	730640	351040	582010	655050	588030	351110	714190		0.611776	4	23.864
Q9RY38	DR_0113	Oxidoreductase, short-chain dehydrogenase/reductase family	546600	828820	691210	943550	597630	785540	762900	613690	651280	568790	6737600	0.611931	4	123.29
Q9RTP2	DR_1715	Uncharacterized protein	142480		118370	102210			122850	116800	148570			0.611932	3	27.38
Q9RZ12	DR_A0141	Uncharacterized protein	10576000	11044000	7437400	10366000	6305100	7422700	9544500	9269900	4780800	10945000		0.612135	7	174.25
Q9RXV1	DR_0205	ABC transporter, ATP-binding protein		92804		84176		89368		93691				0.612294	5	10.411
Q9RU11	rph DR_1585	Ribonuclease PH (RNase PH)	674340	850490	645880	803760	496120	669710	682940	702980	644670	593590		0.613368	6	64.72
Q9RVC5	DR_1104	Uncharacterized protein		248700	319240	84324			181230	140080	223000	158460		0.613987	5	83.475
Q9RRC9	DR_2563	Uncharacterized protein	1118800	1029100	996630	1224100	828120	1278000	1119500	735910	1140500	497910		0.615002	5	49.404
Q9RZB6	DR_A0038	Rhamnosyltransferase, putative	409440	303110	452120	614360	811830	631330	588110	571380	404520	659090		0.61507	7	34.319
Q9RTR7	glgC DR_1689	Glucose-1-phosphate adenylyltransferase	108080	137000		101340		100670		118700	97154	117950		0.61576	4	19.634
Q9RSH6	DR_2148	Transcriptional regulator, TetR family	2103000	2071300	1896000	2052100	1492600	1769600	1985300	2040600	1817100	1651800		0.617234	9	34.561
Q9RRE0	mltG DR_2552	Endolytic murein transglycosylase	1483700	1773100	1497800	1761700	1204500	1524000	1559400	1422500	1596900	1309000		0.617732	13	99.839
Q9RV21	DR_1209	Bacterioferritin comigratory protein	1228800	1206100	956260	949460	680410	775960	941000	1188900	815680	976710		0.61778	8	41.749
Q9RZU4	DR_B0017	Iron-chelator utilization protein, putative	612720	832460	592320	720800	548640	698050	687530	722850	835590	542790		0.618471	10	130.36
Q9RXN3	DR_0277	Gluconolactonase, putative	2024700	2543600	2237800	2535600	2308600	2062700	2320600	2604500	2481100	2536800		0.618777	13	223.8
Q9RST9	DR_2034	Aminoglycoside N3`-acetyltransferase, type IV	894420	1022900	820710	917210	783720	818050	745480	856020	1017400	844480		0.619347	11	80.238
Q9RY25	DR_0127	Uncharacterized protein	1234100	2054700	1314700	1496700	1020700	1354300	1846100	1537900	1439200	1454000		0.619485	8	115.89
Q9RRZ5	DR_2334	Uncharacterized protein	460170	638850	471790	567370	477460	605990	490030	528200	455930	412020		0.619945	8	56.362
Q9RZ28	DR_A0125	Uncharacterized protein	229770	327670	266270	248180	292810	258840	288460	261280	381150	251470		0.620287	7	23.357
Q9RUL9	DR_1365	Aspartokinase	1482800	1585300	1094700	1351400	1091600	1489000	1262600	1388000	1548000	1224100		0.621122	13	134.32
Q9RRK9	DR_2480	Acetyl-CoA acetyltransferase	14312000	16674000	14760000	16485000	18747000	15333000	16008000	16346000	15028000	16084000	141470000	0.621491	19	323.31
Q9RWB7	DR_0752	Site-determining protein	19061000	18229000	16910000	17178000	14361000	17074000	15866000	17268000	16601000	16744000	3709400	0.622651	17	272.81
Q9RUH2	DR_1414	Uncharacterized protein	752530	613720	650720	535620	664730	591970	584420	605440	909840	709230		0.622914	5	134.48
Q9RYL2	DR_A0300	Uncharacterized protein	513130	543910	436940	518880	327840	515380	460380	515830	326790	383710		0.623094	3	17.225
Q9RS49	DR_2278	Amino acid ABC transporter, periplasmic amino acid-binding protein	6913200	8074300	6228700	6973700	5314300	6743000	6840400	7852800	6008000	7488100		0.623156	13	267.8
Q9RXR3	DR_0244	Uncharacterized protein		120620	106010	120280			65722			125480		0.623211	3	37.031
Q9RY53	DR_0097	Uncharacterized protein	2029600	1888900	1645700	1936900	2134400	1779900	1962400	2040900	1477300	2032200		0.623986	7	49.469
Q9RUR7	DR_1315	Uncharacterized protein	15095000	19108000	13452000	13555000	10808000	13764000	13238000	14790000	13981000	12535000	4065600	0.624052	10	323.31
Q9RYN5	DR_A0275	Cytochrome C6, putative	6006600	5373100	4171800	1492600	1904200	2742400	2767600	3783400	4439500	2685000		0.624101	3	175.26
Q9RWX2	DR_0543	Oxidoreductase, short-chain dehydrogenase/reductase family	4896300	6277800	5049400	5739100	3768600	5073800	5694900	5333400	4836600	6010900		0.625844	15	269.58
Q9RYU6	DR_A0211	Transcriptional regulator, GntR family			15142	23679	31143	34764	24849	25996	29853	15841		0.627385	3	59.587
Q9RS89	DR_2238	Carbonic anhydrase	1163400	1166200	1090000	1063900	1465400	1237000	1110100	1130800	1868800	1032400	2854100	0.627596	10	166.56
Q9RX44	DR_0471	Cytokinin riboside 5'-monophosphate phosphoribohydrolase	850940	859510	748390	932580	741230	873890	817160	865430	691340	758950		0.627634	6	64.82
Q9RW28	DR_0841	Putative metal-dependent hydrolase DR_0841	191180	223620	173950	194790	169620	187770	176670	182070	168030	208870		0.62804	5	59.304
Q9RVE7	hpf DR_1082	Ribosome hibernation promotion factor (HPF)	9467300	10754000	9231000	10366000	6458900	10434000	10266000	9099700	8223700	10475000	1019800	0.628761	9	154.96
Q9RSP7	DR_2077	Uncharacterized protein	444180	599720	550090				295920		580120			0.628911	4	23.057
Q9RXB1	DR_0404	Uncharacterized protein	2382700	2947300	1710300	1562000	1104300	1097000	1995900	1670100	1598400	2366300		0.629023	5	257.4
Q9RRE7	DR_2545	Uncharacterized protein	7414300	7536400	6170700	6751500	5218200	7134200	6703900	6870700	7153300	6379300		0.632236	23	323.31
Q9RU37	DR_1558	DNA-binding response regulator	1564100	1726200	1485600	1325600	1139800	1378000	1536200	1442900	1539300	1621200		0.632502	7	222.09
Q9RX63	DR_0452	Uncharacterized protein	1737600	2220200	2108900	1363300	1631000	1179900	1509300	1426600	2710400	1453400		0.633204	5	228.85
Q9RXS9	DR_0227	Uncharacterized protein	3376200	4094400	3058400	2983100	2448300	3239100	2917000	3525300	2686600	2814900		0.633525	6	50.166
Q9RSA8	DR_2218	Uncharacterized protein	25764	34580	32483	81650	48945	63253	54572	33567	50851			0.63421	4	38.293
Q9RZ88	DR_A0066	N-acetylglucosamine-6-phosphate deacetylase	400670	474560	342710	356490	360170	440990	376580	362150	410200	413920		0.634507	7	94.355
Q9RZ30	DR_A0123	Arsenate reductase	385690	410300	301200	339360	261660	253640	351840	400130	283670	317040		0.635525	4	65.629
Q9RSA3	DR_2224	Tellurium resistance protein TerZ			156890		39008		62243			57751		0.635765	4	49.053
Q9RY26	DR_0125	Acetyltransferase, putative	487850	791650	508810	575610	364390	598060	544380	655240	536850			0.635872	5	35.751
Q9RSA2	DR_2225	Tellurium resistance protein TerD	4424000	4139700	3619600	3393600	2935800	2929900	3668300	3394300	4116900	3594400		0.635985	12	201.22
Q9RT99	rsmH mraW DR_1866	Ribosomal RNA small subunit methyltransferase H	909530	1088600	892370	1013400	667870	983280	1039900	982030	952060	814230		0.637638	7	122.3
Q9RRS6	DR_2409	Uncharacterized protein	138590	141840	160960	204490	190380	166960	173670	196850	120740	233780		0.638113	4	48.689
Q9RR72	DR_2625	Uncharacterized protein	85015	108890	77249	87862	84914	114050	90113	94905	95639	70639		0.63827	3	24.805
Q9RY35	DR_0116	Uncharacterized protein	14616000	12563000	12902000	10524000	10801000	13311000	12436000	13890000	11858000	11999000		0.638335	8	143
Q9RT33	DR_1935	Transcriptional regulator	1562500	1626700	1375200	1468700	1067400	1446900	1607600	1415000	1302900	1609700		0.638344	4	21.657
Q9RZC0	DR_A0034	UDP-galactose-lipid carrier transferase	208160	108160	126020	112420	226100	170800	127260	171190	329590	98257		0.638579	5	98.045
Q9RRJ5	hisA DR_2495	1-(5-phosphoribosyl)-5-[(5-phosphoribosylamino)methylideneamino] imidazole-4-carboxamide isomerase	2763700	3076300	2700700	3246900	2383600	3238700	2768900	3025500	2871600	2705200		0.638943	13	126.27
Q9RVV1	DR_0921	Trans-sulfuration enzyme	13503			14520	14301	15601	13775					0.638952	3	7.2174
Q9RS94	DR_2233	Uncharacterized protein	131210	161040	144740	159860		169650	122850	153260		124280		0.639236	5	54.281
Q9RWP6	DR_0620	Uncharacterized protein	241160	286780	382400					300940		256890		0.640325	3	2.5559
Q9RS09	DR_2318	Uncharacterized protein	627150	842090	598530	602090	461960	604480	705600	785590	593130	617890		0.640426	5	69.708
Q9RWF2	DR_0717	Leucyl aminopeptidase, putative	1483600	1338600	1172700	1336800	1125500	1463600	1315700	1322400	1188600	1357000		0.640684	11	125.16
Q9RSZ5	lon DR_1974	Lon protease	8953800	7363300	7616400	6746600	6662900	7627400	8030900	7600900	7305800	7849700		0.641127	34	323.31
Q9RWP3	DR_0623	Aminotransferase	582780	771130	597530	675020	467890	599970	655060	630280	670210	668690		0.641685	9	93.231
Q9RS33	DR_2294	Periplasmic divalent cation tolerance protein	1145900	1099200	918930	737050	928370	510410	773330	760300	1160300	1246100		0.641913	6	80.037
Q9RXF0	DR_0363	Peptide ABC transporter, periplasmic peptide-binding protein, putative	78598000	91190000	78481000	80281000	68961000	74208000	71492000	81639000	89498000	68049000	11074000	0.641997	35	323.31
Q9RW88	DR_0781	Response regulator, OmpR/PhoB family	7125300	8260600	5739600	6688400	4792000	7094100	6782300	8029400	5999700	6372300		0.642305	11	198.91
Q9RY16	DR_0136	Uncharacterized protein	3490700	4114400	2746600	3977200	2647100	3713400	4081900	4049700	2640800	3459000		0.642977	5	41.666
Q9RSZ9	DR_1970	Transcription elongation factor	9717200	11855000	8113000	8302300	4962200	7782800	8906700	9255800	5574900	8281600		0.64435	9	279.77
Q9RRC2	DR_2570	Uncharacterized protein	2232900	2553800	1942600	2414800	1294100	1604700	2253900	2234500	1916500	1810900		0.645439	4	118.25
Q9RW22	DR_0847	ComA-related protein	703950	1074300	840280	765400	847540	1116400	754770	1078500	776600	753230		0.646257	3	40.146
Q9RRK2	DR_2487	Cytochrome C4, putative		66540	51912	75701	108530	73086	67145	79252	63859	63956		0.646337	5	21.259
Q9RRD6	DR_2556	Response regulator	1012300	1738900	1394100	1633000	954600	1630000	1445800	1471500	1269800	1330400		0.646454	13	243.91
Q9RV76	allB DR_1153	Allantoinase	983780	848310	758360	786470	665970	850080	728210	909690	1017900	720240		0.647388	10	142.24
Q9RTK8	DR_1752	Uncharacterized protein	32589			62715		43825	38114	34485	37399			0.650722	3	22.346
Q9RTT4	DR_1672	Uncharacterized protein	168960	251810	216490	254810	199310	261050	241800	244810	220520	174710		0.652721	4	66.641
Q9RSN7	infC DR_2087	Translation initiation factor IF-3	32005000	38361000	23342000	34256000	16501000	19518000	31149000	30237000	16352000	34762000	31272000	0.652986	12	323.31
Q9RVR1	DR_0961	Ribosomal large subunit pseudouridine synthase, Rlu family	233630	215870	176610	212640		188730	217040	202550				0.653675	6	28.717
Q9RUE3	hisZ DR_1444	ATP phosphoribosyltransferase regulatory subunit	600740	577450	564930	639950	548580	580500	546750	644020	603320	609770		0.653961	10	141.54
Q9RSH3	rnpA DR_2151	Ribonuclease P protein component (RNase P protein) (RNaseP protein)	421160	457270	418670	422430	229670	377660	417210	449650	421290	385280		0.65414	5	62.419
Q9RRE3	DR_2549	Epoxide hydrolase-related protein	488840	723030	558530	777470	425840	673700	660420	682000	561540	567750		0.654736	7	24.133
Q9RSE4	DR_2180	Uncharacterized protein	5608100	9940300	7761000	7108300	6196400	7152900	7609200	7707900	7494300	8518500		0.655153	6	197.31
Q9RV09	DR_1221	Uncharacterized protein	150450	255940	177140	190660	146170	217000	184840	171500	219880	179190		0.65546	7	47
Q9RYG1	DR_A0357	Response regulator	2497500	3089000	2580300	2634400	2347300	2355400	3031200	2452000	2618400	3160300		0.65565	13	253.61
Q9RZH2	DR_C0013	N-acetylmuramoyl-L-alanine amidase, putative	2294300	2271100	1914800	1784700	1641400	1787200	1860700	1982100	2013600	1938100		0.656064	3	21.451
Q9RXB8	DR_0397	Molybdopterin oxidoreductase		182760	527580	458680	110910	239550	154330	479530	500470	524360	142410000	0.656067	8	56.132
Q9RVC3	pyrC DR_1106	Dihydroorotase (DHOase)	797140	786340	569940	614740	470580	628350	589390	628320	604620	635600		0.657101	13	241.69
Q9RU58	DR_1536	Serine protease, subtilase family	7112400	7427100	5233000	5492600	4530600	5004700	5970000	6013300	5676100	5741300		0.657142	16	323.31
Q9RUI9	DR_1397	Uncharacterized protein	2008600	2506600	2047100	2137100	1753900	2069500	2081900	1990600	2068800	1945800		0.657212	9	117.99
Q9RUV0	DR_1281	Phosphatase/phosphodiesterase DR_1281 (2',3'-cyclic-nucleotide 2'-phosphodiesterase)	754340	1040500	877840	970710	847310	825300	878860	862680	673110	1066100		0.657502	9	87.909
Q9RUU2	DR_1289	DNA helicase RecQ	778980	748480	618440	661810	564860	746340	662970	623790	634140	834800		0.658193	10	23.615
Q9RUB6	DR_1474	Uncharacterized protein	720800	1214200	952580	1196200	849790	1189100	1208200	1153600	1052300	654210		0.658413	8	82.978
Q9RWB1	DR_0758	Uncharacterized protein	274290	319090	275860	279400	261800	260300	249540	282380	313010	271750		0.65896	6	16.97
Q9RYP0	ade DR_A0270	Adenine deaminase (Adenase) (Adenine aminase)	487500	436540	303700	435820	394800	398610	375900	500090	371930	312700		0.659532	8	39.89
Q9RY76	DR_0074	Transcriptional regulator, TetR family	94252		111400	145310	101740	127210		126510	106400	115880		0.660019	3	37.167
Q9RX82	DR_0433	Beta-lactamase, putative	37906	48170	46651	74712	48859	60312	54933	51848	62846	42767		0.660131	4	13.308
Q9RS30	DR_2297	Uncharacterized protein	284900	342340	231860	221380	209330	255870	274600	339680	256180	233470		0.661294	2	7.6582
Q9RWW6	DR_0549	Replicative DNA helicase	1151600	1318500	1018900	1180300	930970	1208200	1070600	1093300	1213900	1184100		0.661592	1	-2
Q9RUI5	DR_1401	Ribulose-phosphate 3-epimerase	639100	1012700	676510	831430	512320	705180	696250	863670	541300	634480	7133900	0.661899	6	193.3
Q9RSJ7	rpsD DR_2127	30S ribosomal protein S4	33487000	32350000	28241000	27996000	29520000	32230000	31128000	35315000	32654000	24938000	28945000	0.66233	17	322.7
Q9RW81	DR_0788	Branched-chain amino acid ABC transporter, periplasmic amino acid-binding protein, putative	12929000	14455000	13010000	12947000	9785400	12911000	15402000	13701000	11622000	11828000	4464000	0.662364	19	323.31
Q9RUE2	hisG DR_1445	ATP phosphoribosyltransferase (ATP-PRT) (ATP-PRTase)	1168300	1115900	987400	916850	951540	979350	1011600	998740	1293500	1029000		0.662575	7	117.09
Q9RRT0	menG DR_2405	Demethylmenaquinone methyltransferase	1932400	2918000	2037500	2852400	1932400	2657200	2305300	2203900	1999100	1910300	2479100	0.662593	12	240.54
Q9RUB5	dxs DR_1475	1-deoxy-D-xylulose-5-phosphate synthase	251690	252180	139940	180450	199770	201720	205570		205360	162650		0.663229	10	46.148
Q9RUR3	DR_1319	Uncharacterized protein	757330	850850	709280	789740	677350	809560	707740	957060	770560	671960		0.663578	4	28.327
Q9RZD3	DR_A0020	Cobinamide kinase/cobinamide phosphate guanylyltransferase	485940	524240	424870	578290	457060	507160	446040	588970	434530	396830		0.664274	5	45.026
Q9RTV5	DR_1649	Immunogenic protein	5722500	5381500	6191600	6652100	9443500	6050200	7188000	5660900	6878700	5814400	18097000	0.664499	15	323.31
Q9RXJ6	rpsC DR_0317	30S ribosomal protein S3	20910000	16709000	41370000	50666000	65199000	36328000	41404000	31673000	26772000	36927000	3039700	0.665423	12	216.02
Q9RSZ2	DR_1977	Uncharacterized protein	766990	874560	691920	697960	507420	660750	696120	885980	774580	684950		0.666032	5	56.174
Q9RTY2	xpt DR_1617	Xanthine phosphoribosyltransferase (XPRTase)	2051000	2697700	2368700	2699300	2855500	2631100	2617100	2372700	2035600	2602100	3169800	0.666147	10	223.29
Q9RWA7	DR_0762	Uncharacterized protein	6653800	9543700	10731000	9222300	10380000	10764000	10551000	11412000	4880700	12301000		0.666606	5	164.18
Q9RS77	DR_2250	Methoxyneurosporene dehydrogenase	121940	105360	112410	133170	139650	106960	105250	127760	153760	90197		0.667379	4	53.606
Q9RXF3	DR_0360	Uncharacterized protein	1372900	2068800	1482700	1728800	1632700	1617300	1674400	1877700	1406600	1372400		0.668124	8	41.682
Q9RRZ1	DR_2341	BirA bifunctional protein	777610	732300	651950	619320	615950	577180	498950	614330	802930	757530		0.668983	11	74.798
Q9RRJ1	ndk DR_2499	Nucleoside diphosphate kinase (NDK) (NDP kinase)	39074000	44703000	41115000	41699000	40757000	33324000	39353000	42121000	50647000	34537000	3837600	0.669297	8	323.31
Q9RW48	DR_0821	Lipase, putative	3142900	3971900	3112500	3922600	2967000	3487900	3497200	3787300	3448800	3410000		0.669321	11	182.54
Q9RT81	DR_1884	Transcriptional regulator	135290	181010	135140	120630	68244	119700	130670	139910	137200	155920		0.670237	2	11.939
Q9RTR6	miaA DR_1690	tRNA dimethylallyltransferase	40645	64321	36043	68756		49948	56242	44426	49550	42127		0.670359	2	19.719
Q9RW75	lysJ DR_0794	[LysW]-aminoadipate semialdehyde transaminase	6367500	7327500	6457300	6488000	6334200	6943400	5590600	6361100	7137200	6204400		0.670457	22	311.64
Q9RRA0	DR_2594	Magnesium protoporphyrin chelatase, putative	22334000	27858000	19037000	26921000	20902000	26151000	23724000	24637000	25876000	21004000	4034300	0.671139	2	2.7222
Q9RYB2	glyA DR_0038	Serine hydroxymethyltransferase (SHMT) (Serine methylase)	14819000	18155000	16471000	17213000	16728000	17754000	16354000	16327000	16038000	15440000	2207800	0.671156	25	323.31
Q9RV64	DR_1166	Uncharacterized protein	966920	838760		893590		997090	850990	889310		746990		0.671412	3	10.674
Q9RSS1	DR_2053	Uncharacterized protein DR_2053	489080	524220	338800	441610	285490	433620	396680	462950	433260	457920		0.67239	10	48.199
Q9RYN0	DR_A0281	Uncharacterized protein	7115400	5960400	6759400	6782400	6338300	6354300	6889500	6166100	6767500	7433400	8793300	0.672526	2	80.226
Q9RZ89	hup DR_A0065	DNA-binding protein HU	67827000	64227000	49601000	48123000	84014000	46455000	68475000	59557000	49449000	71686000	8812800	0.672654	6	323.31
Q9RVL9	DR_1008	Riboflavin biosynthesis protein	1779000	2072700	1702700	1343300	1617100	1460700	1792000	1710100	1551500	1706200		0.672769	12	217.94
Q9RWM3	DR_0643	N-6 adenine-specific DNA restriction methylase, putative	568450	936900	658020	704480	511440	708600	697020	773790	744070	629220		0.673253	4	102.6
Q9RZC3	DR_A0031	Glucose-1-phosphate thymidylyltransferase, putative	1435100	1575400	1360400	1425100	1077400	1466600	1378900	1327700	1339000	1568100		0.673943	12	160.27
Q9RZ84	DR_A0070	Uncharacterized protein	1007000	1369600	929900	1294000	784800	1056300	1293300	1105600	1084100	1109200		0.674472	6	25.119
Q9RUJ2	purM DR_1394	Phosphoribosylformylglycinamidine cyclo-ligase	2039600	2298900	1777700	2196500	1509500	1750900	1905500	1896600	1667100	2226000		0.676086	10	155.52
Q9RYD9	DR_0011	Uncharacterized protein	45119000	62035000	56917000	65605000	57419000	58986000	62788000	59437000	48216000	47589000	22358000	0.677519	18	323.31
Q9RTY9	leuC1 DR_1610	3-isopropylmalate dehydratase large subunit 1	73672		31308	42629	84305	72386			56786			0.677788	6	23.352
Q9RT49	DR_1917	Uncharacterized protein	233020	54723	251860	272920	352900	253790	262570	169130	212840	149230		0.678361	8	23.248
Q9RX56	DR_0459	Uncharacterized protein	40355000	47569000	37003000	41013000	30180000	40534000	39638000	46248000	37961000	38691000	83062000	0.678706	14	323.31
Q9RTF0	DR_1815	5-formyltetrahydrofolate cyclo-ligase	255590	285510	221570	296030	292960	258140	293560	239140	303580	209010		0.678938	5	28.575
Q9RXL0	DR_0301	Uncharacterized protein	127330	205720	144440	127310	90942	122830	170860	133730	122060	197920		0.679485	3	12.634
Q9RWI1	DR_0687	Uncharacterized protein	3660700	4003400	3431100	3256600	3062800	3434100	3138200	3528000	3793800	3070800		0.680253	7	104.97
Q9RYQ7	DR_A0251	NADPH quinone oxidoreductase, putative	432590	407330	374750	466850	387020	450390	395220	400080	371990	406130		0.68036	4	20.236
Q9RUS3	rpsT DR_1309	30S ribosomal protein S20	6487300	3536500	2234400	5733700	1208200	2411200	3941700	6097100	2380300	1625700	760300	0.680424	1	104.57
Q9RZP9	DR_B0071	Uncharacterized protein	52994	89095	64133	53304			89445	57949				0.680692	3	10.262
Q9RUL3	DR_1371	Uncharacterized protein	1689400	2305400	2066200	2534700	2263300	2575200	2516000	2371300	1952900	1875600		0.681056	10	282.69
Q9RVJ2	DR_1036	Branched-chain amino acid ABC transporter, permease protein	109140	111090	93172	116330		86000	120700	118170		122300		0.681095	2	40.017
Q9RTG1	DR_1803	Uncharacterized protein	1142300	1780500	1219800	1372700	972050	1079800	1238400	1411700	1170800	1266100		0.681178	5	120.51
Q9RTA0	mraZ DR_1865	Transcriptional regulator MraZ	601380	616040	469600	480870	365870	438600	551850	632110	418250	631660		0.681265	6	26.378
Q9RV77	DR_1152	Uncharacterized protein	1819100	1340100	1187700	1121600	991420	1211900	1099600	1437200	1214600	1162000		0.681544	5	128.94
Q9RZA1	DR_A0053	Acetyl-CoA acetyltransferase	1471200	1463200	1366900	1472900	1796000	1378300	1335700	1208900	1952400	1375800		0.681775	16	251.54
Q9RRP4	DR_2444	Nucleic acid-binding protein, putative, HRDC family	9765900	6801400	8781200	5913000	8834900	8393200	7827000	8069000	9776100	7756200		0.68312	15	255.67
Q9RUR2	DR_1320	Uncharacterized protein	14598000	15835000	13003000	14014000	12520000	13796000	13706000	14825000	13905000	12205000		0.683895	10	110.32
Q9RUX8	DR_1252	Uncharacterized protein	2672900	3028500	2742300	2757600	3157400	3195100	2660700	2695400	2968200	3146100		0.683952	13	279.61
Q9RSE6	purB DR_2178	Adenylosuccinate lyase (ASL)	8289700	10052000	7814200	8924500	5837200	9579900	8011900	8816000	8753700	7431200		0.685181	22	323.31
Q9RVW4	DR_0907	Cold shock protein, CSD family	7472400	8649600	7223900	4866100	3798200	4875300	6344100	6318100	7179900	5182600	8626600	0.685192	5	323.31
Q9RSP0	DR_2084	Glycerophosphoryl diester phosphodiesterase	1106500	1437400	1116300	1088700	944000	1072800	1025600	1267700	1157300	965040		0.685297	13	179.09
Q9RXJ5	rplP DR_0318	50S ribosomal protein L16	5957800	6362500	5612500	6085800	5447000	5542300	6111800	6202600	5908300	5170400	21845000	0.685502	7	93.77
Q9RTD8	proB DR_1827	Glutamate 5-kinase	2301500	2430400	1936900	1979800	1797000	2233600	1937000	2012200	2471000	2109500		0.686206	7	73.062
Q9RVG6	DR_1063	Peptidylprolyl isomerase	13793000	20396000	19744000	17615000	18882000	17576000	20091000	21455000	18468000	15996000	2755600	0.687117	17	323.31
Q9RXF9	DR_0354	Exodeoxyribonuclease III	295780	274960	281970	316430	244460	306350	284150	306040	244250	231840		0.687358	7	38.168
Q9RSL4	rpsH DR_2110	30S ribosomal protein S8	61180000	73076000	59954000	60810000	45614000	49922000	67946000	65416000	49336000	55896000	4013900	0.688349	10	71.997
P83589	#N/A	#N/A	40347000	29781000	28363000	30565000	36365000	31679000	27062000	29330000	39242000	31758000	3603500	0.68893	16	323.31
Q9RVQ4	DR_0968	Methylenetetrahydrofolate reductase		75724			52828		66659			48229		0.689542	2	34.891
Q9RYB5	purA DR_0035	Adenylosuccinate synthetase (AMPSase) (AdSS)	3170300	3896700	2778300	3457800	2228900	3258600	3248500	3198200	2587100	2552700		0.689892	15	212.14
Q9RSK7	adk DR_2117	Adenylate kinase (AK)	3597600	5117400	3292700	3578300	3479100	3543500	3503400	4677000	4086300	4074500		0.690262	8	242.59
Q9RU10	murI DR_1586	Glutamate racemase	602990	771950	699370	728710	637910	764380	712750	741570	687480	616760		0.69097	8	109.87
Q9RRH9	DR_2512	Protein translation inhibitor, putative	8556200	9541500	7583600	6580500	5431500	6992900	7834200	8865800	7458300	8188600		0.692076	4	53.13
Q9RZL3	DR_B0112	Uncharacterized protein	399630	581740	436240	553200	351480	504430	477040	525780	413650	502430		0.692309	4	85.972
Q9RV83	DR_1146	General stress protein 26, putative	23694000	32932000	22277000	30682000	20392000	25499000	33072000	29658000	18356000	30692000	666540	0.692872	11	323.31
Q9RWF4	DR_0715	G/U mismatch-specific DNA glycosylase	176300	202290	133490	217640	224770	234870	224420	211290	175060	154700		0.694224	5	54.932
Q9RVQ3	DR_0969	Uncharacterized protein	102060000	113040000	89947000	96352000	85095000	95988000	103030000	104400000	96352000	97504000	47516000	0.694485	26	323.31
Q9RRS9	DR_2406	Putative esterase DR_2406	543370	779090	562720	708710	495900	649060	634370	713490	572250	641170		0.694863	6	180.85
Q9RSC7	DR_2198	ABC transporter, ATP-binding protein	4277700	5059200	3733800	5010100	3487900	5020700	4404300	4987400	4814500	3268100		0.696426	8	161.45
Q9RUP0	DR_1344	Hydrolase	4317400	5724100	4303900	4385800	2971400	3534200	4540200	4333100	3806300	4504000		0.696497	13	323.31
Q9RXQ8	DR_0249	Oxidoreductase, putative	208280	241530	184960	188890	196970	233370	167840	226540	225670	199290		0.696519	4	28.371
Q9RYU5	murQ DR_A0213	N-acetylmuramic acid 6-phosphate etherase (MurNAc-6-P etherase)		45116	45247	61844	50056	49298	65766	45479	50671	52277		0.696736	5	20.874
Q9RVN7	DR_0990	Acetoin utilization protein, putative	475180	355040	354510	324500	320420	305750	401460	347400	290740	409270		0.697118	9	97.004
Q9RV82	DR_1147	Chorismate mutase/prephenate dehydratase	932050	1014100	1020000	1122100	950560	1038500	1074200	864090	1358000	896920		0.697299	6	207.55
Q9RT51	DR_1915	Uncharacterized protein	7488000	8412200	6305400	7537600	5709200	7229100	7589600	7500700	7069500	7084000		0.698208	12	323.31
Q9RUN9	DR_1345	Uncharacterized protein	455410	614900	470420	607620	349130	483430	360490	519330	509840	506620		0.698793	7	75.409
Q9RS38	gmk DR_2289	Guanylate kinase	1119800	1404400	1205800	1278300	1006300	1262500	1197700	1308200	1090200	1316900		0.699003	7	47.252
Q9RVU9	DR_0923	Uncharacterized protein	465030	477330	518920	396180	402370	381910	361210	493500	524770	419770		0.700023	4	81.093
Q9RSH0	DR_2154	Amino acid ABC transporter, periplasmic amino acid-binding protein	9219300	9259200	7194600	7859600	6279400	7752900	8229600	8941100	7218600	9025300	765350	0.700329	15	181.22
Q9RUN0	uvrC DR_1354	UvrABC system protein C (Protein UvrC) (Excinuclease ABC subunit C)	1152800	973320	688040	715400	832790	883710	769920	933690	748830	839580		0.703868	2	3.1559
Q9RYS5	DR_A0233	Oxidoreductase, iron-sulfur subunit	735580	494930	818700	716320	877950	577360	588730	751570	784350	783040		0.704807	5	32.105
Q9RTG7	nusA DR_1797	Transcription termination/antitermination protein NusA	8236900	8295700	7661700	8501100	10760000	9518600	9603300	8532100	10970000	6597100		0.70619	18	323.31
Q9RR86	DR_2609	BrkB protein, putative	520300	759150	826490	771630	612000	775330	602960	593430	1004100	698220		0.706307	3	81.946
Q9RY01	DR_0153	Riboflavin biosynthesis protein RibD	283480	282460	255300	228460	218680	258550	217660	258310	368660	224920		0.706639	6	102.56
Q9RT95	DR_1870	Uncharacterized protein	562280	768690	584280	669730	596840	592300	661010	576540	792040	664170		0.707194	7	196.85
Q9RSH5	yidC DR_2149	Membrane protein insertase YidC (Foldase YidC) (Membrane integrase YidC) (Membrane protein YidC)	740660	502970	737060	224610	892870	286620	234200	317550	1424000	333160		0.707245	5	165.18
Q9RSS7	rplK DR_2046	50S ribosomal protein L11	28541000	32044000	32390000	29188000	24443000	27815000	32758000	28518000	19753000	32378000	5571100	0.707495	7	264.54
Q9RUW9	DR_1261	Uncharacterized protein	15493000	15764000	14547000	2278400	3130300	3610800	5468400	6763300	19810000	7378200		0.708215	5	158.71
Q9RT14	DR_1955	Extracellular solute-binding protein, family 5	11932000	11269000	11364000	10971000	21254000	11661000	10522000	11778000	15552000	13022000		0.708291	21	323.31
Q9RXE7	mqnE DR_0366	Aminodeoxyfutalosine synthase (AFL synthase) (Aminofutalosine synthase)	1335200	1815300	1384500	1709100	1113600	1533300	1392800	1597400	1255100	1296000		0.708343	13	232.57
Q9RW80	DR_0789	Cysteine synthase	2393700	2512800	1997900	2257500	1900400	2711700	1969800	2034600	2014300	1974900		0.708809	14	235.29
Q9RVB0	DR_1119	Uncharacterized protein	344060	571290	370230	484240	334930	421450	400390	415200	398360	375970		0.708953	6	40.19
Q9RXY6	DR_0168	Dihydropteroate synthase (DHPS)	141120		142980	124510		148780	131970			113500		0.709697	3	29.63
Q9RXH3	DR_0340	Folyl-polyglutamate synthetase	167110	153480	215770	222650	275250	181840	176670	199850	249960	175850		0.709889	5	77.524
O32507	ssdA DR_A0343	Succinate-semialdehyde dehydrogenase [NADP(+)] (SSDH)	4985300	5625900	4593100	5233000	4526400	5246000	4689800	5087100	5197300	4195500	3335000	0.710049	21	323.31
Q9RVT5	DR_0937	Tetratricopeptide repeat family protein	12250000	12126000	9370900	10281000	8610100	10195000	10754000	13479000	10254000	9846300		0.710428	25	323.31
Q9RU08	DR_1588	Aminotransferase, class I, putative	635050	622450	468590	668510	971990	1027300	673880	653820	812610	442700		0.710943	11	151.28
Q9RTI4	DR_1780	Uncharacterized protein	1737600	2056400	1662000	2024100	1306100	1763200	1863200	1999900	1730300	1716600		0.710979	9	148.33
Q9RXW6	DR_0189	Thiol:disulfide interchange protein		141040		34287	115840	38756	104940	100930				0.711817	2	26.405
Q9RVK6	DR_1021	Uncharacterized protein	7724700	8817800	9772500	8395700	7429200	8157400	7357300	9189500	8777200	7627100	3797600	0.712081	8	323.31
Q9RSW2	DR_2009	Uncharacterized protein	1239900	1606600	892000	1052200	711880	810450	1309700	793620	925850	1295200		0.712156	4	112.72
Q9RTK4	DR_1756	Periplasmic serine protease Do, putative		142420			102810			100260		124690		0.712879	2	8.0445
Q9RVS4	DR_0948	Uncharacterized protein	586910	789450	702150	803550	583140	644440	811920	652040	627070	616800		0.71467	4	47.365
Q9R342	tufA DR_0309; tufB DR_2050	Elongation factor Tu (EF-Tu)	131290000	136520000	115470000	110440000	132120000	132610000	109510000	129440000	123400000	118430000	103360000	0.71481	24	323.31
Q9RVP9	DR_0973	Gamma-carboxymuconolactone decarboxylase	163090	200850	187600	167910	200630	177380	200750	142530	227400	135490		0.715924	6	31.546
Q9RZG9	DR_C0016	Uncharacterized protein	1564600	1544500	1798100	1941300	1507200	1972600	1426800	1779100	1368300	1542100		0.71643	4	103.66
Q9RU70	DR_1524	Cephalosporin acylase	484380	629460	508850	575480	380240	537710	441850	499730	464660	545110		0.716844	10	73.617
Q9RVL0	DR_1017	rRNA methylase	1577100	2166900	1381700	1857400	1400200	1709400	1624600	1717700	1537300	1493900		0.716861	10	211.9
Q9RTS6	trmB DR_1680	tRNA (guanine-N(7)-)-methyltransferase	234590	201960	308340	284860	504230	245230	233890	197540	436900			0.717667	7	76.222
Q9RYC5	DR_0025	Uncharacterized protein	235040	335200	217310	261430	196340	236750	215190	324120	153620	247430		0.718599	8	34.642
Q9RY54	DR_0096	ABC transporter, ATP-binding protein, MsbA family	186970	219280	117100	173140		212580	164190	202850	176610	159880		0.719432	7	20.804
Q9RU01	zwf DR_1596	Glucose-6-phosphate 1-dehydrogenase (G6PD)	6366600	7737900	5471100	7364500	4869700	6606900	6287400	6216800	5882800	5736900		0.719547	29	323.31
Q9RUQ0	DR_1332	Uncharacterized protein		155960	121040	115810	136020	159920	119920	158460		113570		0.72002	4	29.99
Q9RW70	DR_0799	Glucose-fructose oxidoreductase	3005700	3410000	2617200	2742200	2654200	2856000	2480300	2743400	3191800	2810900		0.720281	13	314.71
Q9RUR1	DR_1321	Signal peptidase I	983250	1143100	968710	994100	802060	952050	1044600	1138100	965190	915670		0.721532	10	104.82
Q9RRG5	DR_2527	Uncharacterized protein	50665000	60023000	57862000	59033000	47651000	52137000	53601000	56499000	51451000	56504000	21676000	0.722311	11	323.31
Q9RVK2	DR_1025	MutT/nudix family protein	349180	409770	269780	301760		298470	318270	404330	260990	309340		0.722459	5	22.714
Q9RT27	acpP DR_1942	Acyl carrier protein (ACP)	6539300	9618200	6351400	6348900	3438400	6143800	9116400	7874500	5419200	5949000		0.723006	9	68.211
Q9RZU9	cobQ DR_B0012	Cobyric acid synthase	687190	699760	603160	767210	581650	710120	616520	753960	693900	641350		0.723347	11	116.35
Q9RU73	DR_1520	Ribosomal RNA small subunit methyltransferase E	426980	491830	337520	466780	322480	374660	430280	435510	321910	409440		0.723455	6	59.651
Q9RXA4	DR_0411	Oxidoreductase, short-chain dehydrogenase/reductase family	526770	662730	869880	1301400	1390900	908020	649070	605370	1537800	598110		0.723697	9	276.69
Q9RTN2	DR_1728	Putative phosphoenolpyruvate synthase regulatory protein (PEP synthase regulatory protein) (PSRP)	1211100	1402300	1149700	1266900	952590	1285500	1329400	1347000	1224100	979120		0.72382	11	94.483
Q9RRT7	DR_2398	Uncharacterized protein	368200	473350	372450	493730	345700	394380	451110	404940	429810	432880		0.724144	10	66.345
Q9RUG7	DR_1419	Antibiotic resistance protein	350230	453460	356700	385550	285860	387590	379510	382770	332860	288050		0.724612	4	55.306
Q9RV52	DR_1178	Uncharacterized protein	96572	155770	128060	164870	112270	104080	151100	150740	116690	104540		0.725498	5	42.554
Q9RZB5	DR_A0039	Mannosyltransferase	1135400	814100	999110	923850	948030	1026200	900150	857140	1258300	939710		0.725911	14	179.4
Q9RWJ0	argH DR_0678	Argininosuccinate lyase (ASAL)	957150	1122000	983970	1038000	799220	947470	1034100	1052100	867820	879770		0.726442	13	151.82
Q9RX76	DR_0439	HesB/YadR/YfhF family protein	2688400	2994100	2216700	2417000	1879700	2316700	2398100	2792800	1774100	2456400		0.72653	6	67.525
Q9RZC2	DR_A0032	Mannose-1-phosphate guanylyltransferase	2720200	3122700	2502000	3021700	2145200	3006500	2865800	2695700	2820400	2486200		0.726769	11	132.45
Q9RUK0	ychF DR_1386	Ribosome-binding ATPase YchF	6193100	6619700	7021800	6368100	7401000	6225800	6710500	6036900	7731000	6212400	769640	0.726861	23	323.31
Q9RWF0	DR_0719	Uncharacterized protein	226040	389390	237140	355740	563550	403000	269350	347340	241860	384160		0.727171	10	31.441
Q9RUZ5	DR_1235	Uncharacterized protein	995400	1172200	747920	1002700	988690	1001500	975950	843260	1067100	874910		0.727347	18	190.11
Q9RZE8	DR_A0001	Chromosome partitioning ATPase, putative, ParA family	2199200	2759800	2019700	2698300	2379600	2799900	2467200	2261900	2692500	2171300		0.727653	8	140.4
Q9RSL3	rplF DR_2111	50S ribosomal protein L6	79527000	76919000	77299000	69474000	68766000	70108000	77654000	87428000	73778000	70077000	6425800	0.728209	11	323.31
Q9RYZ3	pstB DR_A0160	Phosphate import ATP-binding protein PstB	336540	461260	310820	393740	247490	359030	361070	356980	332300	411330		0.728761	9	119.66
Q9RS71	DR_2256	Transketolase	13282000	18689000	11904000	19215000	17140000	18469000	17551000	13308000	13442000	14170000	1001000	0.72887	32	323.31
Q9RX15	DR_0500	DegV domain-containing protein DR_0500	13524000	13356000	12240000	9447900	9990100	9592800	9482200	9678100	15288000	11992000		0.729477	12	249.18
Q9RUN2	DR_1352	Dihydrolipoamide acetyltransferase-related protein	365120	475630	431900	342380	294840	449010	363090	370640	441080	354540		0.730004	6	30.764
Q9RRP0	DR_2448	Transcriptional regulator, MerR family	129870	194110	104960	116560	133980	121020	132390	77243	180430	128170		0.730301	6	69.146
Q9RUG6	lysZ DR_1420	[LysW]-aminoadipate kinase	311530	250950	280210	270140	309030	244960	260270	364600	259200	341940		0.730351	7	60.984
Q9RX41	DR_0474	Uncharacterized protein	820570	924040	678340	903330	319790	778710	777670	806040	752930	736850		0.73044	6	49.456
Q9RY08	DR_0146	Uncharacterized protein	658120	946980	797470	863280	720670	815380	832200	923390	804580	434410		0.731809	6	151.55
Q9RUU1	DR_1290	Extracellular solute-binding protein, family 5	10787000	11960000	11092000	10590000	17134000	11256000	11676000	11256000	14218000	10688000	20159000	0.732075	23	323.31
Q9RTD9	proA DR_1826	Gamma-glutamyl phosphate reductase (GPR)	1359400	1624500	1234300	1278800	1211600	1446700	1137300	1418100	1498000	1380300		0.734736	11	323.31
Q9RW38	DR_0831	Uncharacterized protein	9562800	11655000	8485500	10749000	7478700	8392300	10775000	10414000	8011900	8692400	2670800	0.73513	8	171.78
Q9RUF5	purD DR_1431	Phosphoribosylamine--glycine ligase	1882700	2003800	1641100	1848500	1828200	1982800	1720600	2010600	1852900	1779300		0.735631	12	274.78
Q9RVM0	DR_1007	MutT/nudix family protein	2207700	2410300	2008400	2010200	2105500	2347800	2202900	2516700	2257300	1694500		0.735973	8	223.56
Q9RSK5	DR_2119	Branched-chain amino acid ABC transporter, ATP-binding protein			31626	40679		34348	29698		38264			0.737427	2	6.4633
Q9RXC1	DR_0394	Uncharacterized protein DR_0394	86338	116930	95837	97549		107230	109230	90328				0.738758	7	33.4
Q9RU24	DR_1571	Probable ABC transporter-binding protein DR_1571	348670000	341750000	293030000	339900000	327120000	318610000	355610000	340510000	299140000	312210000	110850000	0.739362	49	323.31
Q9RT24	DR_1945	Malonyl CoA-acyl carrier protein transacylase	4910200	5556600	4757600	5431100	3515200	5157800	5136100	5250400	4585500	4718400		0.739815	5	66.29
Q9RW41	DR_0828	Isocitrate lyase	347120	344540	346200	365200	301430	374920	268020	372150	370840	270680		0.740285	8	69.896
Q9RVB8	DR_1111	Transcriptional regulator, MerR family	84257	117190				119430	97349					0.740913	4	12.388
Q9RZM5	DR_B0098	Uncharacterized protein	232930	214410	138610	194540	287620	230660	192650	242390	327730	141700		0.741495	9	31.571
Q9RUG4	DR_1422	Uncharacterized protein	11203000	11526000	9904100	10066000	8601500	9604900	10126000	9681400	11038000	9844700		0.741495	9	197.76
Q9RU66	DR_1528	Uncharacterized protein	652880	594300	469090	413760	364390	341500	509870	519870	487680	524980		0.741528	3	39.812
Q9RYE2	dacA DR_0007	Diadenylate cyclase (DAC)	341710	325850	288390	287800	188020	346510	265160	311660	291620	269540		0.741905	6	51.517
Q9RT57	lutC DR_1909	Lactate utilization protein C	957390	900010	867910	642800	702980	683550	726640	734360	955750	838320		0.742226	11	40.357
Q9RXH4	DR_0339	N-acyl-L-amino acid amidohydrolase, putative	1416600	1252100	1402700	1404800	1775400	1353400	1420000	1322700	1881300	1500900		0.742605	13	231.59
Q9RRP5	DR_2443	Ribosomal protein N-acetyltransferase, putative	1642500	1955100	1564900	1819300	1279400	1626900	1423200	2025100	1595900	1305600		0.743841	7	70.34
Q9RY55	DR_0095	ABC transporter, ATP-binding protein	1399000	1406800	1159200	1274300	1012600	1432600	1094000	1289200	1367400	1228900		0.744873	9	107.64
Q9RZI6	DR_B0142	Uncharacterized protein	1608800	1952600	1219600	1457200	1198300	1214800	1519100	1413500	1198200	1793100		0.745783	8	157.72
Q9RRF4	DR_2538	Cytochrome P450	1230600	1504300	1497000	1790400	1850600	1698000	1362500	1343200	2017500	1129400	465940	0.746909	17	167.38
Q9RYE4	DR_0005	Uncharacterized protein	5656000	5896400	4807100	5511800	5030800	5763800	5837000	5533300	5207100	4991800	2914200	0.747502	9	130.58
Q9RTT2	DR_1674	Isocitrate dehydrogenase, putative	3254600	3398000	2638800	2623600	2228300	2639400	2843700	3015000	2837200	3207900		0.748648	9	217
Q9RSJ6	rpoA DR_2128	DNA-directed RNA polymerase subunit alpha (RNAP subunit alpha)	28167000	36446000	29263000	34692000	23484000	31444000	33098000	33542000	28691000	29533000		0.748768	23	323.31
Q9RXR7	DR_0240	Uncharacterized protein	492210	564510	404420	524860	392540	546060	436360	523420	453860			0.749586	5	33.212
Q9RVB4	DR_1115	S-layer-like array-related protein	26060000	29045000	24854000	24221000	20558000	23231000	22578000	27031000	24982000	24288000		0.749851	22	323.31
Q9RXH2	rpsO DR_0341	30S ribosomal protein S15	4179500	3888600	3836100	2133500	2867300	2442000	3078000	2539700	5397900	4616200	20105000	0.749936	5	292.84
Q9RV97	ilvD DR_1132	Dihydroxy-acid dehydratase (DAD)	1370200	1257200	880050	1019800	1072300	1254000	1022400	1216300	1072600	1196800		0.750744	12	136.27
Q9RY27	DR_0124	Uncharacterized protein		157940	146840	171160	110290		135410	175020				0.751177	3	5.5241
Q9RXI4	DR_0329	MutT/nudix family protein	292550	403830	269510	361530	297390	316330	303780	358730	397340	299890		0.75142	12	90.414
Q9RTI0	leuD2 DR_1784	3-isopropylmalate dehydratase small subunit 2	4275900	4914700	3516000	3589000	2933700	3349200	3725500	3868000	3769500	3919400		0.751584	11	115.48
Q9RWF1	panD DR_0718	Aspartate 1-decarboxylase	1701000	2455600	1664400	1893400	953670	1353500	1846600	2037800	1372500	1602100		0.751591	4	33.877
Q9RUT9	DR_1292	Molybdenum cofactor biosynthesis protein B	1646200	1704900	1683100	1590100	1620900	1941500	1599100	1542300	2014900	1359700		0.75185	13	116.46
Q9RUA2	DR_1490	Uncharacterized protein	225840	317560	406890	214880	325990	272510	285940	369710	423930	221700		0.75269	4	28.558
Q9RWJ5	DR_0673	Uncharacterized protein	8548700	6300900	8940400	9511200	8969100	7392800	8265800	8059700	7108400	10179000	4640100	0.752898	4	133.07
Q9RS93	DR_2234	Uncharacterized protein	814290	1173900	901840	1141600	777620	835860	958190	846420	1034000	983970		0.753107	11	156.61
Q9RRC4	argS DR_2568	Arginine--tRNA ligase	6991500	7294300	4740000	5413700	4913700	5265000	5156400	5308100	6149200	6490400		0.753295	28	323.31
Q9RWD6	hisI hisIE DR_0733	Histidine biosynthesis bifunctional protein HisIE [Includes: Phosphoribosyl-AMP cyclohydrolase (PRA-CH)	188370	224810	174090	195840	139070	190540	214230	209550	108870	159960		0.753947	5	49.168
Q9RX95	DR_0420	ATP-dependent helicase		41550	40312		37334	50845	34620	38778		39646		0.754653	9	48.346
P56861	cysC DR_A0014	Adenylyl-sulfate kinase	8555800	6834100	10040000	12346000	18348000	12495000	11856000	10364000	15101000	9911600	3324200	0.754948	10	274.13
Q9RTI6	leuC2 DR_1778	3-isopropylmalate dehydratase large subunit 2	1444500	1758300	1352900	1692600	1279600	1649600	1449600	1505700	1519100	1213500		0.756016	10	129.29
Q9RSQ4	DR_2070	Membrane lipoprotein	125660000	143090000	139280000	140850000	113820000	135050000	130200000	137080000	134430000	114830000	42919000	0.756024	16	323.31
Q9RT21	tig DR_1948	Trigger factor (TF)	57691000	72102000	53750000	64142000	50804000	59842000	65559000	65453000	59985000	54682000	47501000	0.756177	30	323.31
Q9RTW9	DR_1633	GGDEF family protein	258780	196440	141160	212340	319810	253580	225620	224400	248500	227260		0.756312	9	72.194
Q9RST3	DR_2040	Chromosome partitioning ATPase, putative, ParA family	234690	284470	222730	295330	179750	295440	278850	249130	222210	213530		0.757939	6	33.162
Q9RW23	DR_0846	Bacterioferritin comigratory protein	5488100	8766800	6832300	5887900	4423700	5705300	6899900	6502300	6763800	6766800		0.759296	8	306.1
Q9RSN9	DR_2085	Glutaredoxin, putative	417980	534330	371210	456080	316180	436090	512600	482700	326090	415230		0.761867	2	107.18
Q9RX35	ttcA DR_0480	tRNA-cytidine(32) 2-sulfurtransferase		57149		62349		62870	52398					0.762814	5	30.757
Q9RVB5	DR_1114	Heat shock protein, HSP20 family	15331000	17813000	12704000	18274000	10395000	12411000	17773000	16770000	12405000	18240000		0.763942	9	103.77
Q9RTK6	DR_1754	Uncharacterized protein	15398000	11951000	10482000	5765300	10311000	8619300	8459800	12229000	15695000	12076000		0.765147	7	141.39
Q9RYG6	DR_A0351	Uncharacterized protein	266680	376490	352410	225990	247890	255960	346340	256600	350550	316280		0.765454	5	23.43
Q9RUM0	DR_1364	Uncharacterized protein	854870	1522800	2853200	3053700	4020600	2371900	2521200	2056000	1569500	2835000		0.765557	3	62.815
Q9RXI3	DR_0330	Uncharacterized protein	4972800	5054100	3454700	4179100	3318000	4346600	4095800	5335800	4182900	3718800		0.765939	19	290.39
Q9RRM3	DR_2465	Serine-pyruvate aminotransferase	2193600	2348000	2101200	1871300	2015300	2331400	1720500	2245100	2501300	1978300		0.766347	9	259.96
Q9RR99	DR_2595	Oxidoreductase, short-chain dehydrogenase/reductase family	826660	1156900	933840	1144000	896490	1097200	895190	1021200	997010	819940		0.767451	12	168.11
Q9RZG2	DR_C0025	Chromosome partitioning protein, putative, ParA family	2342100	2327900	1807300	2241400	1865100	2073300	2452400	2203000	1862900	2223100		0.76805	9	67.167
Q9RX91	hisB DR_0424	Imidazoleglycerol-phosphate dehydratase (IGPD)	211500		172750		261190	194400		220890	207640	202940		0.769401	4	31.359
Q9RUI2	DR_1404	Uncharacterized protein	1343900	583570	760330	1698700	2809000	2409900	1786100	1649000	1425300	666100		0.769431	3	26.612
Q9RZ75	DR_A0079	Uncharacterized protein	460440	578350	404090	529770	318400	420290	492570	524590	402790	530540		0.772871	4	29.658
Q9RSR6	DR_2058	Uncharacterized protein	544370	772410	552470	520990	378020	550380	563900	472050	569310	512140		0.77318	5	112.57
Q9RY22	DR_0130	Oxygen-independent coproporphyrinogen-III oxidase-like protein	307310	305700	294140	271730	280460	328180	243540	298100	260810	303330		0.773181	8	54.48
Q9RWV1	DR_0564	Amino acid ABC transporter, periplasmic amino acid-binding protein	8756000	7549500	6661100	6820800	6172700	6503200	7272500	7808700	6939800	8251400		0.773422	12	156.47
Q9RUY4	DR_1246	Proline dipeptidase	2027600	2316300	1820700	1880800	1602000	2055500	1868100	2049300	1814100	1650800		0.774878	15	156.47
Q9RU67	DR_1527	Uncharacterized protein	735030	987610	735270	890180	692430	850150	832420	846520	942690	673910		0.774945	6	145.25
Q9RVR5	DR_0957	Sugar ABC transporter, ATP-binding protein	2718300	2468300	2027400	1761600	1799800	2531000	2003000	2485300	2347000	1762500		0.776298	13	124.55
Q9RWL9	DR_0647	Cell division cycle protein 48-related protein	798050	1037500	780890	973550	661330	958330	904690	893700	855560	752480		0.776954	12	133.33
Q9RZL7	DR_B0108	Ribonucleoside-diphosphate reductase	16314000	15260000	13824000	12431000	16624000	16783000	13156000	15371000	17151000	13640000	1972000	0.776969	34	323.31
Q9RSE2	DR_2182	Uncharacterized protein	3391900	3955600	3392100	2759200	3695100	2569200	2788200	3125200	4658000	3436900		0.777477	9	167.12
Q9RT28	DR_1941	3-oxoacyl-[acyl-carrier-protein] synthase 2	1096700	1187000	1258800	1573200	2344500	1453400	1720800	1518600	1020000	2180100	13192000	0.777574	11	183.29
Q9RS03	DR_2326	Uncharacterized protein	1191600	1988700	1722800	1312100	933200	1427100	1165600	1519700	1892700	1470000		0.777715	5	205.8
Q9RZD8	DR_A0011	Uroporphyrin-III C-methyltransferase/uroporphyrinogen-III synthase	274140	240460	175030	255500	163280	196800	179210	192810	274290	224520		0.777758	8	56.539
Q9RX45	hisK DR_0470	Probable histidinol-phosphatase (HolPase)	434110	368340	421890	352280	503480	388680	387630	455940	698380	263420		0.778347	6	49.125
Q9RWJ1	DR_0677	Acetyltransferase, putative	275710	254800	233670	246370	156260	222420	240190	229510	231470	211830		0.778462	5	24.956
Q9RUM3	DR_1361	Endopeptidase-related protein	1491800	1923200	1770300	1979100	1664600	1916600	1648400	1827600	1745000	1529400		0.778547	1	-2
Q9RVT1	trpB DR_0941	Tryptophan synthase beta chain	176100	158760				193650	164630	202580	142040	155730		0.778779	8	35.921
Q9RWQ4	DR_0612	Arginine utilization protein RocB, putative	1493800	1282100	1110000	1124000	1227400	1227000	1178400	1141800	1456800	1366000		0.779119	15	313.48
Q9RZE5	DR_A0004	Uncharacterized protein	116030	126250		110890		103280		124390				0.779251	2	4.7327
Q9RUH3	lysK DR_1413	[LysW]-lysine hydrolase	526580	680010	481240	612270	362300	588750	591690	581000	472230	516450		0.779456	9	153.03
Q9RW37	DR_0832	Uncharacterized protein	845330	1143000	1016400	1189200	841960	1063700	1042300	1213700	1041100	814650		0.780045	6	116.01
Q9RXF2	DR_0361	Competence protein ComEC/Rec2-related protein	762520	905180	607670	688200	463750	675170	696900	745300	651290	772810		0.780204	7	122.64
Q9RZ13	DR_A0140	Uncharacterized protein	213210	133540	157660	380100	1023600	272100	280420	132860	575100	381550		0.780236	8	109.75
Q9RXE3	mqnA DR_0370	Chorismate dehydratase	518480	434380	464210	472030	453850	445890	456640	438320	542340	423250		0.780511	6	145.5
Q9RSR7	DR_2057	Uncharacterized protein	2837800	3502600	2724400	2881600	2333600	2726000	2623300	3073200	2562600	2985100		0.781194	13	171.2
Q9RT30	DR_1938	Oxidoreductase, short-chain dehydrogenase/reductase family	1958300	2230400	1572600	2340200	1600000	2132100	2067100	1997000	1753000	1998200		0.783313	10	78.846
Q9RTW5	DR_1638	Uncharacterized protein	6405400	8533300	5522700	5711300	5021800	6805000	5779200	7596300	5077800	7021900	5056000	0.784001	8	294.2
Q9RWT1	purU DR_0584	Formyltetrahydrofolate deformylase	580970	613720	639100	558910	569860	447380	525330	496510	682060	728990		0.78458	10	53.972
Q9RXY0	rpsI DR_0175	30S ribosomal protein S9	32573000	36210000	32209000	28905000	24265000	25769000	32182000	34335000	27534000	30756000	6635200	0.78504	9	105.99
Q9RY00	DR_0154	Riboflavin synthase, alpha subunit	1082400	1329500	949090	1311900	779140	1138200	1008200	1198800	794230	1132000		0.785637	5	47.121
Q9RTB6	msrA DR_1849	Peptide methionine sulfoxide reductase MsrA (Protein-methionine-S-oxide reductase)	3167500	3226800	2541300	3047200	2725300	2609900	2922700	3078500	2975200	2904000		0.785751	7	169.31
Q9RT70	DR_1895	Alanine dehydrogenase	835280	703280	931000	1036600	1850000	1102100	1073500	801130	995940	1081500		0.785902	11	107.68
Q9RWT6	DR_0579	Coenzyme A biosynthesis bifunctional protein CoaBC	563080	701830	551820	648450	460050	688510	583530	635490	547460	540840		0.786834	5	211.81
Q9RSW5	DR_2006	Uncharacterized protein	223330	315760	219820	259350	192880	236810	232610	262960	232850	214170		0.789949	2	4.4341
Q9RXX5	DR_0180	RNA polymerase sigma-E factor	339830	459780	384350	309040	249820	359360	408110	312200	361860	355090		0.790278	7	168.68
Q9RWG7	atpB DR_0701	V-type ATP synthase beta chain (V-ATPase subunit B)	15385000	16851000	15206000	15771000	15939000	16793000	14677000	13851000	18251000	14351000	47158000	0.791841	25	323.31
Q9RTS1	DR_1685	Chromosome partitioning protein, ParA family	214440	235920	186570	217940	135520	192460	203520	198340	167820	202260		0.792039	6	33.046
Q9RSI3	DR_2141	Uncharacterized protein	189480	226080	200040	135230	157800	135540	148730	164430	298950	110570		0.793016	5	38.283
Q9RVN4	DR_0993	Uncharacterized protein	466500	783180	403680	531180	267630	415740	550470	438270	400640	522180		0.793169	3	135.89
Q9RWE5	DR_0724	Uncharacterized protein		56367		57833	49391	59897		63584	61228	40109		0.793812	5	17.988
Q9RT98	DR_1867	Uncharacterized protein	286220	345510	264400	279480	168600	182780	282480	305530	262700			0.796691	2	15.775
Q9RWA1	DR_0768	UDP-N-acetylmuramoyl-tripeptide--D-alanyl-D-alanine ligase	2858900	3478000	3095400	2955900	2483100	3464100	2716600	3021600	3096100	2846800		0.797298	17	213.34
Q9RVK9	DR_1018	Uncharacterized protein	1904200	2055700	1651100	1953600	1796500	2148600	1722600	1901600	2192000	1579300		0.798101	18	173.02
Q9RVY0	DR_0891	DNA-binding response regulator	2588500	2301500	2275900	2318600	2344900	1797100	2086300	2390200	2904300	2390900		0.798281	10	59.784
Q9RRD9	DR_2553	Carbohydrate kinase, putative	136480	151770	168830	173340	137200	179020	172980	148700	156540	85953		0.798928	7	98.154
Q9RUK3	DR_1383	Uncharacterized protein	646000	1115700	724520	911610	532550	786920	838580	1064000	691430	711570		0.799425	4	208.31
Q9RZT8	DR_B0025	Sigma-B regulator RsbS		108510	89816	103900		80337	122790	88225		100050		0.80073	2	30.772
Q9RWC6	DR_0743	Response regulator	12749000	11548000	10931000	8334300	11053000	13219000	10158000	9640200	13801000	5644800	1836700	0.80082	11	273.45
O32508	cinA DR_2338	CinA-like protein	602920	630540	470560	549440	495810	560940	525010	543600	541070	624750		0.800851	11	63.445
Q9RVZ7	DR_0873	O-acetylhomoserine (Thiol)-lyase	4795500	3179700	4261700	1535000	4558400	1854000	791010	1534500	9987000	1759400		0.801463	2	5.7834
Q9RY36	DR_0115	Uncharacterized protein	24161000	25973000	21788000	19609000	14860000	20431000	23625000	22284000	24108000	18792000	1539500	0.8019	8	235.61
Q9RS46	DR_2281	Uncharacterized protein	3173800	2967500	2791700	3286300	2250500	2793000	2775900	3488400	2266100	2802000		0.802478	6	26.674
Q9RSJ1	DR_2133	Uncharacterized protein	328560	416190	240260	277450	228510	322200	282380	393100	244030	186190		0.803317	2	17.647
Q9RVQ9	lysY DR_0963	[LysW]-L-2-aminoadipate 6-phosphate reductase	1076000	1079700	1206400	1039100	1016000	1061000	1231700	1114500	936070	1149500		0.805839	12	84.907
Q9RVA2	DR_1127	Uncharacterized protein	3532700	4436100	3604800	4387600	2764700	4191400	3693500	4004300	3660500	3603300		0.805857	16	281.98
Q9RTU0	DR_1666	Potassium uptake protein KtrA	497470	483860	452830	305900	825130	528180		389400	776290	479540		0.805975	6	31.191
Q9RSE5	DR_2179	Uncharacterized protein	2381300	2888300	2614500	1954800	4343500	2549900	2239300	2719900	3430700	2663800	4238400	0.806529	6	249.3
Q9RU71	proC DR_1522	Pyrroline-5-carboxylate reductase (p5C reductase) (p5CR)	3194000	3468400	3530000	3747900	3291400	3156200	3372400	3103200	3786700	4084400		0.806985	11	246.55
Q9RSG0	ispH lytB DR_2164	4-hydroxy-3-methylbut-2-enyl diphosphate reductase (HMBPP reductase)	970870	886410	780480	709460	1035800	752930	763890	844670	1151600	747310		0.807991	10	131.95
Q9RVA7	DR_1122	Prephenate dehydrogenase	1588800	1480100	971140	1387900	1379200	1561700	1194200	1461100	1229200	1197700		0.808079	12	143.04
Q9RX80	DR_0435	Cytochrome complex iron-sulfur subunit, putative	6158500	7082300	6508000	4950700	4157200	4769700	5670300	5115500	6488400	6034800		0.808574	10	323.31
Q9RWT4	DR_0581	Uncharacterized protein	1042700	1318400	1382400	1739200	1577200	1603300	1938400	1564600	1264800	945770	13978000	0.809353	8	64.851
Q9RVM1	DR_1006	Deoxyguanosinetriphosphate triphosphohydrolase-like protein 1	332370	316470	269220	322370	343690	344890	252380	322140	359210	275480		0.810212	11	47.397
Q9RU74	ilvC DR_1519	Ketol-acid reductoisomerase (NADP(+)) (KARI)	15654000	18666000	13493000	16152000	12103000	15898000	14260000	15772000	14908000	13706000	976720	0.810764	17	323.31
Q9RUV3	DR_1278	Homoserine dehydrogenase	95535		128480	106520	124490	79179			178910			0.810906	3	53.682
Q9RS63	DR_2264	Zinc metallohydrolase, glyoxalase II family	398410	509480	462080	495830	526970	526670	443410	446510	539810	473790		0.811239	7	68.693
Q9RUY6	DR_1244	Uncharacterized protein	313030	284870	269820	265590	209980	293090	271670	254810	289160	257730		0.812009	5	35.587
Q9RSI9	deoB DR_2135	Phosphopentomutase	4886700	6194900	4593100	5487200	3702300	5649300	5213700	5019600	5079000	4476000	3342500	0.812138	13	295.73
Q9RSS2	DR_2052	ABC transporter, ATP-binding protein, MsbA family		286810	404220	368530	404780	406810	308920	381330	437810	239620		0.812184	9	69.867
Q9RSK1	infA DR_2123	Translation initiation factor IF-1	6466300	5307400	4765000	4454400	5223300	4534300	5548600	5854500	5512000	5269500		0.813017	4	59.177
Q9RTD4	DR_1831	Uncharacterized protein	547540	639300	491860	580580	373860	508450	450420	558010	534920	521190		0.813599	8	47.393
Q9RXL3	murE DR_0297	UDP-N-acetylmuramyl-tripeptide synthetase	1416400	1946800	1403900	1587800	1201000	1769600	1412600	1528600	1603300	1415800		0.813856	15	308.56
Q9RX73	DR_0442	Twitching motility protein	1238500	1100200	784280	754190	1444400	1094700	776770	1033300	1602100	1044100		0.8143	8	39.574
Q9RU72	prmA DR_1521	Ribosomal protein L11 methyltransferase (L11 Mtase)	2164900	3021700	2236700	2829900	2061700	2602600	2584300	3131100	2176800	2140400	11232000	0.814412	8	219.41
Q9RYR8	cobT DR_A0240	Nicotinate-nucleotide--dimethylbenzimidazole phosphoribosyltransferase (NN:DBI PRT)	1441200	2168500	1505700	1811300	1306400	1691200	1765500	1697200	1521200	1756100		0.815672	10	94.371
Q9RYE1	DR_0008	Uncharacterized protein	1416400	1492300	1272700	1431500	836820	1314500	1346600	1374000	1266800	1296000		0.817052	11	75.883
Q9RY41	DR_0110	GTP cyclohydrolase 1 type 2 homolog	3547500	3484700	3837000	3963700	3687400	4111300	2909000	4230000	4003200	3578000		0.817973	12	320.65
Q9RWM4	coaD kdtB DR_0642	Phosphopantetheine adenylyltransferase	626780	1050400	732210	635850	462510	668060	613430	674850	773900	654620		0.818099	7	72.206
Q9RY40	tmk DR_0111	Thymidylate kinase	384820	372670	393280	437890	536510	512370	445830	411520	521420	294500		0.818682	8	94.706
Q9RY72	argC DR_0078	N-acetyl-gamma-glutamyl-phosphate reductase (AGPR)	1325600	1798900	1156400	1562100	1265000	1491200	1437700	1371100	1495800	1155200		0.818864	10	187.79
Q9RSL5	rpsN DR_2109	30S ribosomal protein S14	26550000	24800000	16045000	20165000	12941000	19065000	21676000	26700000	16740000	19939000		0.819872	1	26.258
Q9RT02	DR_1967	Enoyl-[acyl-carrier-protein] reductase [NADH]	3678400	4029600	5208500	7104900	6365700	6224300	5882600	5216100	4314600	3803800	8206300	0.819943	15	323.31
Q9RSL1	rpsE DR_2113	30S ribosomal protein S5	56914000	59911000	61823000	63295000	52465000	48135000	63311000	56097000	50422000	70934000	7607600	0.820176	13	323.31
Q9RUR8	DR_1314	Uncharacterized protein DR_1314	270030000	359660000	245510000	315280000	249680000	315870000	275440000	359210000	228520000	221180000	63618000	0.820529	25	323.31
Q9RXQ9	DR_0248	Uncharacterized protein	85824	184000	72353	150840	151300	123060	112990	92557	176950	108590		0.821122	7	20.063
Q9RVF5	fabZ DR_1074	3-hydroxyacyl-[acyl-carrier-protein] dehydratase FabZ	1011500	819550	1137900		960560			1210500	568920			0.821548	2	19.286
Q9RVT3	rex DR_0939	Redox-sensing transcriptional repressor Rex	272630	355490	293970	365460	245690	291010	284450	271910	445830	183340		0.822098	5	94.624
Q9RYG0	DR_A0358	Uncharacterized protein	399470	454880	424090	410940	267350	435020	420540	415230	406130	323830		0.823123	7	70.392
Q9RRC5	DR_2567	N-acetylmuramoyl-L-alanine amidase-related protein	4505800	3959600	3304400	3379800	3923600	3231400	3464600	4366300	3534100	4124200		0.823707	15	323.31
Q9RSS3	DR_2051	ABC transporter, ATP-binding protein, MDR family	376880	346770	232120	348680	313060	349250	252430	324910	383560	267140		0.824556	10	67.145
Q9RZB0	DR_A0044	dTDP-4-rhamnose reductase-related protein	1609500	1633500	1146300	1247800	1590600	1450500	1333000	1375100	1577600	1361900		0.82539	10	118.71
Q9RUB1	DR_1480	AlgP-related protein	159560000	181290000	142730000	127260000	123130000	121960000	129070000	130130000	195930000	137200000	44473000	0.825474	36	323.31
Q9RYC3	mnmG gidA DR_0027	tRNA uridine 5-carboxymethylaminomethyl modification enzyme MnmG (Glucose-inhibited division protein A)	446440	314930	345150	371180	555970	467980	400480	354560	403290	351960		0.825664	10	39.477
Q9RSU4	DR_2029	Uncharacterized protein	645850	669870	604970	646760	497840	593970	623680	606840	626250	651740		0.826635	4	80.736
Q9RTR1	DR_1695	Lactoylglutathione lyase-related protein	550420	467200	428560	463650	453110	450460	520690	526940	411980	486630		0.82704	5	17.401
Q9RX92	ddrA DR_0423	Single-stranded DNA-binding protein DdrA (DNA damage response protein A)	441480	504620	336100	384660	222780	397670	409940	293290	301290	424410		0.827539	5	35.936
Q9RTE9	DR_1816	Uncharacterized protein	641300	556360	875760	762890	675230	619880	767500	740740	664970	648750		0.827868	5	37.383
Q9RTI3	DR_1781	Uncharacterized protein	2423500	3324900	2118600	3469900	2382900	2953500	3084800	2944500	2609700	2465500		0.828068	15	323.31
Q9RS67	ftsY DR_2260	Signal recognition particle receptor FtsY (SRP receptor)	5015100	5854300	4746800	5647300	4144900	5439600	4586500	5473400	5306100	4999900		0.82832	19	323.31
Q9RS80	DR_2247	Uncharacterized protein	3110700	2845900	2571100	2885500	3908400	3003900	2906600	3104200	3206900	2829700	2683800	0.829542	5	156.04
Q9RX62	DR_0453	Guanyl-specific ribonuclease SA	59521	33870	26055	41383	62876	64770	38542	45482	59627	26404		0.829545	2	7.6814
Q9RS24	DR_2303	Chloramphenicol acetyltransferase	221110	292110	212430	237960	177470	231510	212310	251070	214720	208510		0.830014	2	7.957
Q9RUM5	DR_1359	Outer membrane protein	431970	597810	363550	470740	258520	387470	522350	409260	397910	475320	3255800	0.830115	9	106.42
Q9RSQ3	glmM DR_2071	Phosphoglucosamine mutase	3702500	3707800	2873400	3291000	2613300	3454800	3020400	3213500	3015100	3222500		0.831619	16	323.31
Q9RT74	DR_1891	Tetratricopeptide repeat family protein	4380200	4801400	4545600	5377300	6898200	5771700	5181400	5834300	5837300	4011700		0.831783	16	303.76
Q9RUT4	DR_1298	Uncharacterized protein	190250	192990	157540	193850	102500	183850	163080	162660	187060	161150		0.832214	7	23.992
Q9RTK1	mnmA trmU DR_1759	tRNA-specific 2-thiouridylase MnmA	279960	257910	311200	269660	549940	397630	305210	279380	586330	194620		0.832485	12	107.73
Q9RSA5	DR_2221	Tellurium resistance protein TerD	18352000	28353000	24607000	28352000	20263000	24984000	28219000	25941000	21171000	22257000	178760000	0.83297	9	323.31
Q9RUX4	DR_1256	Uncharacterized protein	17525	18802	16958	19694	13189	17018	24328	18808	12935	15510		0.833066	1	7.5161
Q9RWV9	DR_0556	Uncharacterized protein	2295900	2527000	2614700	1904900	2516900	1809100	2102500	1963000	3244900	2427300		0.83404	8	148.33
Q9RZB2	DR_A0042	Glucose-1-phosphate thymidylyltransferase	4126200	4045000	5148800	5628300	4747000	4720800	4737000	4729600	4511600	4659700		0.83535	12	92.477
Q9RZG4	DR_C0023	Uncharacterized protein	411850	233840	183450	217150	157800	187370	254480	267650	224040	219160		0.835637	1	2.8851
Q9RY80	ddrB DR_0070	Single-stranded DNA-binding protein DdrB (DNA damage response protein B)	765150	477520	603770	173120	610340	385660	383220	399320	1509900	228300		0.835928	6	171.15
Q9RWT2	ftsH DR_0583	ATP-dependent zinc metalloprotease FtsH	239820	184950	117840	188270	207690	203950	199720	209220	225160	128440		0.83616	8	49.393
Q9RZK3	DR_B0124	Iron-chelator utilization protein, putative	1395000	1411300	1105800	1241400	1144400	1215400	1297500	1299500	1301900	1253900		0.837956	10	111.49
Q9RWA0	DR_0769	Uncharacterized protein	2395400	3472500	2664900	3136000	2229100	2919800	2945200	3193700	2734700	2387300		0.839017	15	215.49
Q9RV16	accA DR_1214	Acetyl-coenzyme A carboxylase carboxyl transferase subunit alpha (ACCase subunit alpha) (Acetyl-CoA carboxylase carboxyltransferase subunit alpha)	5641900	5941500	4744900	5581000	3983700	5022400	5042800	4978800	5226800	5231500		0.839559	17	323.31
Q9RSJ0	DR_2134	ABC transporter, ATP-binding protein	4022300	5012800	3953500	4813200	3111100	4329600	4168000	4396500	4062100	3565100		0.840283	13	262.64
Q9RXV8	DR_0197	Uncharacterized protein	369690	538910	486050	667850	467300	491820	538990	504980	525960	411350		0.840329	3	59.079
Q9RWH0	atpC DR_0698	V-type ATP synthase subunit C (V-ATPase subunit C)	14125000	18653000	14922000	18788000	11587000	17202000	16949000	16595000	15392000	13556000	17057000	0.840361	18	323.31
Q9RRJ6	rpoZ DR_2494	DNA-directed RNA polymerase subunit omega (RNAP omega subunit)	3523600	4732000	4023500	3397200	2552900	2958200	3697300	3223900	4671600	4170100	11589000	0.841432	5	197.29
Q9RUD6	DR_1451	5'-methylthioadenosine/S-adenosylhomocysteine nucleosidase	5253900	5606500	4822100	5010500	4782900	5365300	4211800	5589000	5698900	4932500		0.842626	8	146.66
Q9RYZ2	DR_A0161	Uncharacterized protein DR_A0161	418350	402460	488600	449630	632370	454520	494500	433100	612480	450340		0.84374	6	93.87
Q9RVS2	DR_0950	NADH dehydrogenase II	6958000	8385500	8526000	9441900	8067200	10711000	6952900	7924200	8379900	8159600	32193000	0.84532	13	232.6
Q9RWG9	DR_0699	V-type ATP synthase, F subunit	4268300	6173200	3759700	4417600	2761100	3907900	5533800	4729400	3859000	4001000	21385000	0.845747	7	257.91
Q9RT73	coaE DR_1892	Dephospho-CoA kinase	1047800	1483500	867680	1314800	898520	1328700	1198900	1305700	1051500	875540		0.845841	7	115.88
Q9RUZ6	DR_1234	Uncharacterized protein	3075600	3209100	3150100	2951500	3323000	3124900	3113100	3056800	3629500	2922100	3771600	0.846626	9	323.31
Q9RW24	rpiA DR_0845	Ribose-5-phosphate isomerase A	20130000	23692000	15003000	20811000	14225000	19582000	18569000	20741000	16215000	16736000	1956100	0.846649	14	210.51
Q9RXM4	DR_0286	Uncharacterized protein	602430	745040	612410	614060	449860	596640	649570	621920	606170	495500		0.846797	7	81.3
Q9RT29	DR_1940	Uncharacterized protein	3517400	4585000	3588700	3521900	2880900	3926600	3789900	4177400	3512100	3022600		0.848238	17	309.99
Q9RUJ4	DR_1392	Uncharacterized protein	4671400	6091500	5354900	6222400	5077500	5855400	5523900	5816100	5655200	4904100	2287800	0.850179	15	177.67
Q9RWF7	DR_0711	UDP-glucose 4-epimerase, putative	2140200	2780100	2087100	2535800	1719600	2454600	2192600	2371600	2365300	2074500		0.850285	11	167.82
Q9RUW8	rsr DR_1262	60 kDa SS-A/Ro ribonucleoprotein homolog (Ro sixty-related protein)	2326200	2394200	1736800	2203200	1715700	2223500	2020900	2011000	2046600	1921200		0.850483	1	-2
Q9RSE1	DR_2183	Uncharacterized protein	1007200	938370	819260	642200	565570	663840	771270	673070	937860	830090		0.850768	6	49.931
Q9RSI4	hisD DR_2140	Histidinol dehydrogenase (HDH)	1131000	1286200	1424800	1255800	1226400	1210600	1132000	1149400	1438600	1321100		0.85118	17	323.31
Q9RSY4	DR_1985	Beta-lactamase, putative	666270	798740	572660	656990	475080	642780	679040	667820	676440	434630		0.8513	14	106.45
Q9RW26	DR_0843	Uncharacterized protein	1730800	2184700	1641600	2039300	1531500	2166700	1875400	1977100	1665000	1598100		0.852831	7	323.31
Q9RUJ1	DR_1395	Geranylgeranyl diphosphate synthase	1332800	1445100	1172000	1527400	1192700	1389100	1347900	1376900	1407000	1223400		0.85298	15	111.01
Q9RVX7	DR_0894	Uncharacterized protein	11247000	13117000	10367000	16443000	9308700	14081000	10233000	11326000	9964100	13435000	1247900	0.853412	26	323.31
Q9RW25	DR_0844	Uncharacterized protein	287350	300360	220180	252920	377970	322710	299660	259600	327310	258720		0.853579	11	50.973
Q9RTS4	DR_1682	Uncharacterized protein	105020			86815		73992	84834			119200		0.855844	2	23.903
Q9RYZ9	DR_A0154	Glucosamine--fructose-6-phosphate aminotransferase-related protein	117280	206580	87536	126520	171280	181240	134260	141970		128150		0.856358	8	68.824
Q9RUD5	DR_1452	Aminotransferase, class I	5507300	7005600	5387600	6041100	4455700	6148800	5174900	6202600	5639700	4760700		0.856788	19	182.45
Q9RYR7	DR_A0241	Beta lactamase-related protein	3170900	3413800	2701900	2912000	2993000	3187400	3164500	3228700	2523400	3258200		0.857034	19	323.31
Q9RSM8	DR_2096	Endopeptidase IV-related protein	7301300	6209400	5047000	5842900	10329000	7125300	6787600	6660000	9111300	6020800	1721800	0.859594	20	323.31
Q9RTB3	DR_1852	Uncharacterized protein	3808100	4488300	3654000	4233400	3172400	4570900	3606600	3934000	3882800	3625600		0.859681	11	323.31
Q9RYD1	DR_0019	Uncharacterized protein	205720	251090	173370	193890	202440	231580	177580	195280	195010	212680		0.859714	6	25.437
Q9RY50	rpsR DR_0101	30S ribosomal protein S18	23144000	23703000	21227000	21886000	21401000	24907000	22187000	24077000	23314000	15188000	5455200	0.860139	5	136.3
Q9RST7	DR_2036	Trehalose synthase, putative	1898000	1848800	1342500	1828700	1247800	1699100	1551200	1675900	1847800	1531000		0.860155	19	216.7
Q9RU52	DR_1542	Propionyl-CoA carboxylase, beta subunit, putative	502850	356280	558880	783280	593320	679150	550840	510680	616420	507120		0.862191	15	66.905
Q9RSP9	DR_2075	Ferredoxin	2959900	3187600	2353400	1854500	1720600	2088300	2213800	2599600	2116200	2769200		0.863784	7	154.15
Q9RXS7	DR_0229	Endoglucanase, putative	22800000	27639000	26719000	30890000	25690000	27536000	28232000	26376000	25261000	25027000	22100000	0.863901	20	323.31
Q9RWB2	gltA DR_0757	Citrate synthase	50863000	60473000	52555000	54037000	53653000	59102000	50093000	53440000	57796000	48839000	12996000	0.863917	21	323.31
Q9RTX4	DR_1627	Oligoendopeptidase	950740	1268000	855700	1170100	770770	1159200	1012300	1165900	904650	656930		0.865572	16	175.58
Q9RXL5	DR_0295	Phosphoprotein phosphatase	1641700	1859600	1230100	1663500	1273500	1487100	1777400	1507700	1498400	1515600		0.865987	10	152.16
Q9RY88	DR_0062	ABC transporter, ATP-binding protein	216730	277890	174750	276460	157810	259910	169270	182570	271210	192360		0.866627	5	77.904
Q9RU84	dxr DR_1508	1-deoxy-D-xylulose 5-phosphate reductoisomerase (DXP reductoisomerase)	824840	863640	831690	864830	808310	944540	849340	847760	800680	778020		0.866904	12	170.39
Q9RZ49	DR_A0105	Uncharacterized protein	228590	189000	149670	147860	107520	126400	157460	158060	180230	180510		0.867004	3	23.31
Q9RVZ3	DR_0877	Uncharacterized protein		176530	110650	133490	95949	79840	140960	103110		173730		0.867232	4	114.14
P42443	recA DR_2340	Protein RecA (Recombinase A)	6349200	6006600	5112200	5619800	5372800	5957100	5818300	5815100	5256000	5388700	2314000	0.867273	17	323.31
Q9RRQ6	DR_2432	Uncharacterized protein	324040	387350	283810	373430	265200	369440	294270	380100	278140	338760		0.867962	1	2.8731
Q9RYQ8	DR_A0250	Acyl-CoA dehydrogenase, putative	525820	599990	447010	528570	464040	516580	523550	449450	626620	483720		0.868237	11	174.29
Q9RRW9	DR_2363	Uncharacterized protein	2780000	4360700	3112500	3971500	2372200	3307900	3721900	3746800	3081600	3085200		0.868405	7	323.31
Q9RUT0	potA DR_1302	Spermidine/putrescine import ATP-binding protein PotA	246000	241170	170270	227330	285320	255290	187670	225130	274270	247980		0.869416	6	57.52
Q9RUM6	DR_1358	Outer membrane protein	1229000	1436200	1007600	1099100	805530	872190	1164900	1102100	1116700	1217800		0.869471	12	53.477
Q9RWR0	groS groES DR_0606	10 kDa chaperonin (GroES protein) (Protein Cpn10)	93989000	108120000	80540000	79758000	56866000	76086000	93841000	84885000	85735000	86445000	7474800	0.870192	9	70.927
Q9RZ90	DR_A0064	Serine protease, subtilase family	302420	341830	352160	373000	368770	419470	342830	340110	331930	282330		0.870471	7	178.84
Q9RV72	DR_1158	Uncharacterized protein	985910	1066900	836720	998140	802340	964940	994060	899450	1008700	871430		0.870725	5	121.89
Q9RSU7	DR_2025	ArgE/DapE/Acy1 family protein	14662000	18390000	13865000	15880000	17711000	17047000	14829000	17658000	17290000	14579000	4671700	0.873123	23	323.31
Q9RVS1	DR_0951	Succinate dehydrogenase, iron-sulfur subunit	9119600	10171000	8396400	11742000	6843200	8562900	10457000	9615300	7615100	9232900		0.873739	12	186.42
Q9RV53	DR_1177	Uncharacterized protein	855850	554410	715440	587030	974040	434970	657500	627630	1134400	717270		0.874058	5	117.71
Q9RYL1	DR_A0301	Methylamine utilization protein	443780	302380	358590	356040	395430	404570	364920	408950	384760	316670		0.874081	9	147.7
Q9RRA9	DR_2585	Uncharacterized protein DR_2585	255360	343880	239250	286650	171890	255560	243030	308380	209960	253570		0.875006	5	38.836
Q9RUY5	DR_1245	Uncharacterized protein	11990000	13936000	10933000	10970000	7475400	11069000	11071000	14197000	8624500	11455000	9998300	0.875415	5	228.69
Q9RVM6	DR_1001	Phospho-2-dehydro-3-deoxyheptonate aldolase/chorismate mutase	3532600	4874700	3109200	3653900	3056200	4073900	3403300	4165000	3449900	3436100	2571300	0.875782	11	179.96
Q9RZB7	DR_A0037	Glycosyltransferase	316920		276340	302250	284920		253030	272720	344360	325870		0.876023	5	44.353
Q9RZ86	DR_A0068	CoA transferase, subunit A	428320	503430	477110	515580	483080	485860	496200	574720	470100	348450		0.876226	8	47.779
Q9RST2	DR_2041	Uncharacterized protein	1489400	1580300	1554800	1414200	1503900	1724000	1330800	1407000	1823600	1345200		0.876386	12	155.63
Q9RUJ3	DR_1393	Phosphoglycerate mutase, putative	487680	411610	538720	454750	425940	497520	360030	468670	523970	497910		0.876945	7	57.357
Q9RX10	DR_0505	5`-nucleotidase family protein	36074000	39685000	34429000	35823000	36473000	34559000	37847000	36043000	36495000	38422000	15731000	0.877307	28	323.31
Q9RYY4	DR_A0169	Molybdenum ABC transporter, periplasmic molybdate-binding protein, putative	153930	169150	122570	134320	73478	128580	129500	158380	123600	127570		0.877789	5	37.338
Q9RTR2	DR_1694	Uncharacterized protein	2270900	2810700	2111000	2340000	1846200	2455100	2101600	2696000	2174600	2106800		0.878872	16	194.53
Q9RZK6	DR_B0121	Iron ABC transporter, ATP-binding protein	742970	800780	511780	625070	860120	888670	503110	651070	1019200	373560		0.881035	8	90.267
P50933	ldh DR_2364	L-lactate dehydrogenase (L-LDH)	333950	175050	274340	260030	683110	542400	263540	292010	396580	310420		0.882041	5	24.434
Q9RYN9	DR_A0271	Sugar transporter, putative	110960	120560	90144			109340	87319	115500		109800		0.882078	4	9.679
Q9RV27	DR_1203	LmbE-related protein	1646400	1616800	1400900	1153100	1029800	1310400	1256200	1594200	1059100	1761000		0.882302	8	181.22
Q9RVF7	DR_1072	Acetyl-CoA acetyltransferase	425530	471300	313590	407400	344250	450950	427920	460910	381070	275000		0.882523	8	79.724
Q9RWX5	DR_0540	Uncharacterized protein	604500	850400	538730	538470	391770	467230	621230	631870	613850	652960		0.882871	2	-2
Q9RXV9	DR_0196	Anthranilate synthase component I	40973		39992		55499		41372		45463	52438		0.884079	4	12.486
Q9RW65	DR_0804	Sigma factor, putative	249550	248460	236410	221810	235180	226020	258210	232690	290160	168350		0.884336	4	57.436
Q9RS43	DR_2284	Manganese ABC transporter, ATP-binding protein, putative	236590	275410	163980	208980	195750	220450	229090	196970	201410	248800		0.884451	4	14.051
Q9RSJ9	rpsM DR_2125	30S ribosomal protein S13	72154000	68535000	53063000	52585000	37139000	54183000	64342000	62904000	46733000	60656000	1769600	0.885092	8	49.188
Q9RS31	DR_2296	Glucokinase	194040	203070	147770	169100	124890	187990	144470	191590	174670	125780		0.885478	7	58.988
Q9RUK8	DR_1376	Hypoxanthine phosphoribosyltransferase	4941100	5872800	4701800	5324500	4322300	5133200	5360700	6135600	4927800	3933900		0.886269	8	115.28
Q9RYT5	DR_A0223	4-hydroxyphenylacetate-3-hydroxylase	328480	253220	272750	230890	223500	246700	233410	257850	298930	255900		0.887246	9	68.172
Q9RV66	panC DR_1164	Pantothenate synthetase (PS)	1465900	1514100	1176900	1336700	1042000	1254200	1224700	1366800	1369300	1390500		0.888183	12	58.269
Q9RXK1	rplD DR_0312	50S ribosomal protein L4	54665000	47309000	61237000	83111000	112190000	82328000	80050000	76620000	62919000	65749000	53277000	0.888395	15	251.18
Q9RXZ5	udk DR_0159	Uridine kinase	474810	761520	336290	646300	229000	509150	491190	539640	438670	394490		0.88847	5	134.47
Q9RSN4	DR_2090	Uncharacterized protein	1681400	1752000	1382300	1623200	1264000	1538200	1365300	1631500	1678800	1567200		0.888791	18	323.31
Q9RWL5	DR_0651	Arginase	3862100	4833400	3378400	4815900	3676800	3811800	5009300	3694800	3666700	4680100		0.889004	12	323.31
Q9RVU0	DR_0932	Polyprenyl synthase	244120	248740	250920	253520	201090	192950	232490	225300	210020	360710		0.889196	5	30.576
Q9RSG4	DR_2160	Delta-aminolevulinic acid dehydratase	1655900	1880800	1311700	1710600	1404300	1525600	1769600	1439100	1651700	1490700	2776500	0.889508	14	200.94
Q9RYB4	folE DR_0036	GTP cyclohydrolase 1	197810	261650	197950	419100	265040	195700	337300	409500	187930	252970		0.890238	5	17.248
Q9RTD3	DR_1832	Uncharacterized protein	16505000	23829000	17315000	20228000	14619000	17601000	19695000	20149000	18505000	17772000	1415600	0.890444	12	323.31
Q9RTH9	leuB DR_1785	3-isopropylmalate dehydrogenase	6389500	7836300	6247900	6055500	5969400	6648500	5512100	6424700	7300500	6299200		0.892103	14	323.31
Q9RTU4	tdh DR_1662	L-threonine 3-dehydrogenase (TDH)	410390	324810	247640	287450	236970	367000	163570	334940		309260		0.892344	4	29.356
Q9RYZ6	DR_A0157	Phosphate-binding protein	3341700	5095600	4643300	4757600	4136500	3935100	4106300	3497800	5081000	5054500		0.894576	13	323.31
Q9RYV5	nadE DR_A0201	NH(3)-dependent NAD(+) synthetase	3405000	4495100	3690900	4087700	2778300	3779200	3590900	3655100	3701100	3522100		0.89461	15	323.31
Q9RUB3	DR_1478	Uncharacterized protein	585070	682160	574670	503510	425990	386420	571710	568210	324590	850400		0.894665	3	28.064
Q9RRQ4	def DR_2434	Peptide deformylase (PDF)	5573200	6845500	6036300	5626400	5246700	4659600	5944400	5914600	5394000	7087600		0.89583	12	323.31
Q9RUS2	recX DR_1310	Regulatory protein RecX	524990	544710	424080	407560	339610	389330	443610	480820	415740	482530		0.896016	7	73.288
Q9RXM5	DR_0285	Uncharacterized protein		182900	259630	168330		134960		242050	216090			0.897068	4	69.981
Q9RSD8	DR_2186	O-acetylhomoserine (Thiol)-lyase/O-acetylserine (Thiol)-lyase	215970	212760	199590	198690	158280	221750	170590	221480	195380	165530		0.897095	3	39.388
Q9RY66	obg DR_0084	GTPase Obg	9455900	11559000	9254400	11014000	9059600	10190000	9840800	10451000	10150000	10064000		0.897759	23	323.31
Q9RY73	DR_0077	Shikimate 5-dehydrogenase, putative	395640	477640	381660	470640	267730	414330	374620	392010	402990	383120		0.898106	6	24.634
Q9RUF2	DR_1434	Nucleotide-binding protein DR_1434	1163900	1423400	999410	1259400	876120	1285000	1124800	1273300	1062500	1048200		0.899449	12	228.87
Q9RR83	DR_2613	Hydrolase, CbbY/CbbZ/GpH/YieH family	2509100	3473800	2874900	3162300	1839100	2641900	2806900	3010900	2847400	2744200		0.900102	13	156.42
Q9RXU7	trmFO gid DR_0209	Methylenetetrahydrofolate--tRNA-(uracil-5-)-methyltransferase TrmFO	821920	797420	636420	704060	699520	665740	847420	650290	668720	865150		0.900753	14	129.3
Q9RYT7	DR_A0221	Glucan synthase 1-related protein	211780	222540	204510	142990	149860	136070	169130	153250	217400	275130		0.901796	4	117.16
P52153	rho DR_1338	Transcription termination factor Rho	2082400	2299900	1967200	2396700	1927900	2358000	2159300	2151300	1962000	2114500		0.902354	18	134.91
Q9RW10	DR_0859	Putative 4-hydroxy-4-methyl-2-oxoglutarate aldolase (HMG aldolase)	5873000	9171400	6475200	7426000	4740800	6723500	7587800	7938500	5709900	6271500		0.902486	7	130.51
Q9RRA4	DR_2590	Iron ABC transporter, ATP-binding protein	510270	530910	423020	459710	511350	449940	418170	500560	643280	392330		0.90321	8	68.742
Q9RWG8	atpA DR_0700	V-type ATP synthase alpha chain	29913000	32205000	25809000	34043000	26331000	30470000	31858000	26961000	28278000	29590000	7580400	0.903903	30	323.31
Q9RZV0	DR_B0011	Histidinol-phosphate aminotransferase	310470	335710	293730	346130	277270	331540	317510	326930	324260	273400		0.904077	8	49.85
Q9RT93	DR_1872	Uncharacterized protein	1261900	1441000	1153800	1366400	636220	1196100	1332700	1502600	825810	882280		0.904088	3	25.068
Q9RVG7	DR_1062	FemA-related protein	2635000	2661900	2824500	2606000	3253600	2673900	2722300	2639000	3289300	2760100		0.90597	16	323.31
Q9RRI7	DR_2503	Prolyl endopeptidase	707870	749880	713220	723500	774400	793030	625680	774380	819620	680240		0.906082	15	171.31
Q9RVW5	DR_0906	DNA topoisomerase (ATP-hydrolyzing)	5899400	4900500	4505700	4338300	4768300	4656200	4413800	4765100	4815900	5558500		0.906556	24	323.31
Q9RXL9	DR_0291	Uncharacterized protein	20302000	21344000	17547000	17884000	17379000	18412000	16466000	19625000	22300000	16846000	3380700	0.906679	18	323.31
Q9RUP6	tal DR_1337	Probable transaldolase	7960100	11735000	11020000	13453000	14029000	12303000	12822000	13010000	9525600	9748600	7627300	0.907854	12	323.31
Q9RWQ9	groL groEL DR_0607	60 kDa chaperonin (GroEL protein) (Protein Cpn60)	220180000	225520000	183950000	200600000	185100000	210960000	197190000	201550000	215760000	195600000	349620000	0.908412	48	323.31
Q9RR90	ispD DR_2604	2-C-methyl-D-erythritol 4-phosphate cytidylyltransferase	1026100	1135800	990160	1204000	1046400	1158000	988490	1026300	1118200	1082200		0.909173	9	145.38
Q9RU35	DR_1560	Uncharacterized protein		84570	97913	118310		95485	90230	87672	98875	122000		0.909307	4	10.437
Q9RRN6	DR_2452	Uncharacterized protein	808540	779750	464930	442120	364600	426000	602470	569130	465390	733930		0.909903	4	33.503
Q9RRI4	DR_2506	Ferric enterobactin esterase-related protein	10020000	12575000	9404000	11519000	8281000	10804000	9994500	10566000	11299000	8619100	1058700	0.911057	19	323.31
Q9RVX5	DR_0896	Pseudouridine synthase	3117300	4049900	2696200	3084300	2401900	2806000	3152900	3241300	2961100	3019700		0.911861	11	323.31
Q9X719	ruvB DR_0596	Holliday junction ATP-dependent DNA helicase RuvB	862580	762010	675510	673870	576040	656240	678940	681350	798050	767440		0.911942	11	67.288
Q9RSH7	DR_2147	Uncharacterized protein	218140		218030	256880	468020	312000	254390	296550	248610	303210		0.912027	6	26.639
Q9RZN4	DR_B0089	Uncharacterized protein	4529000	4635300	3974500	3911000	3166700	3839100	3907400	4527600	3902000	4208100		0.912601	15	323.31
Q9RYW6	DR_A0190	Uncharacterized protein	191930	224830	176950	230010	144650	209160	197780	196930	179320	175500		0.913439	8	29.31
Q9RS11	DR_2316	ABC transporter, ATP-binding protein	601680	806820	625530	669290	554970	711400	618320	634420	564070	701370		0.913492	8	60.4
Q9RRA8	DR_2586	Exodeoxyribonuclease 7 small subunit	546160	526940	345840	447230	216910	402600	494870	496000	386440	341900		0.913607	2	24.966
Q9RX14	pyrD DR_0501	Dihydroorotate dehydrogenase (quinone)	1133300	1566100	1167800	1284200	1055100	1375000	1242900	1338100	1309000	1003700		0.913783	12	134.93
Q9RWI5	DR_0683	Uncharacterized protein	128460	153210	110710	141090	97048	103340	132180	134240	129570	124760		0.914944	4	32.075
Q9RWD0	DR_0739	Uncharacterized protein	575250	543790	550590	422000	526920	529720	449410	649380	610560	408660		0.915619	9	91.224
Q9RT07	DR_1962	Uncharacterized protein	555190	587600	517300	424850	416380	435530	541040	451750	416110	690420		0.915787	6	114.24
Q9RUM1	DR_1363	Uncharacterized protein	2461900	2742700	2218600	3105100	2168500	2776300	2657600	2535300	2302600	2316800		0.916319	13	130.03
Q9RRM9	DR_2459	Oxidoreductase, putative	216150	345940	362700	281560		286830	226820	257690	452690	311810		0.916602	2	72.895
Q9RS55	DR_2272	MutT/nudix family protein	1811000	1930600	1759300	1737800	1461900	1649000	1768000	1767900	1775100	1783700		0.919664	4	11.582
Q9RUT1	DR_1301	Uncharacterized protein	1828100	2252000	1862200	1802400	1375900	1557500	2050200	1755400	1635100	2219300		0.92023	9	147.82
Q9RWH9	ung DR_0689	Uracil-DNA glycosylase (UDG)	1061300	1198700	990440	1081700	613390	1044800	1192800	1081500	920030	769830		0.92082	6	53.18
Q9RTQ3	DR_1703	Inositol-1-monophosphatase	1234900	1387400	1248800	1206500	844250	1321400	1124800	1285700	1199600	1043900		0.921134	11	78.322
Q9RWM2	DR_0644	Uncharacterized protein	17452000	20974000	20758000	29853000	17682000	19727000	29486000	21869000	9569500	24030000	7475100	0.921139	5	249.47
Q9RS52	uvrB DR_2275	UvrABC system protein B (Protein UvrB) (Excinuclease ABC subunit B)	984380	1046100	946810	1039400	798090	1038400	932740	1118600	800420	959670		0.922633	21	166.13
Q9RV45	DR_1185	S-layer-like array-related protein	247080000	225840000	279420000	296800000	274300000	257500000	274940000	268410000	260630000	268600000	122270000	0.922735	18	323.31
Q9RTC2	DR_1843	Peptide ABC transporter, putative	1022400	948820	747910	757530	724470	866790	776180	954870	824750	742710		0.922735	5	34.823
Q9RRX0	DR_2362	Transcriptional regulator	1331400	1651800	1722500	1964500	1335700	1755700	1790600	1687100	1125300	1733300		0.923388	9	163.42
Q9RT38	glpK DR_1928	Glycerol kinase	9788700	9499100	8057400	8864600	8330400	9384200	8342900	8831400	9853100	7890300	6039900	0.923734	23	323.31
Q9RSY5	tdk DR_1984	Thymidine kinase	566440	663010	497870	609950	349670	572370	665740	537530	421400	455680		0.923965	5	38.947
Q9RV23	tilS DR_1207	tRNA(Ile)-lysidine synthase	135300	102110	98034	137520	103430	109990	104410	125550	118650	113090		0.923977	8	51.196
Q9RXN9	DR_0271	Uncharacterized protein	117270	177360	121910	145110	123510	144160	119710	144520	125330	157810		0.925684	5	12.732
Q9RY47	DR_0104	Uncharacterized protein	166770	185970	142840	170190	138820	176750	143130	172540	163640	143110		0.926466	7	28.049
Q9RST1	DR_2042	Uncharacterized protein	1507000	1509300	1262000	1125600	1091100	1313900	1156600	1473600	1322900	1277600		0.926518	18	127.27
Q9RWJ7	DR_0671	Aminotransferase, class I	95419	74114	90192	92057	80368	88849		80208	79983	98943		0.927574	5	26.119
Q9RVF8	DR_1071	Uncharacterized protein	2882600	2811800	2503800	2338700	2275400	1961800	2675800	2800800	2095500	3157900		0.927688	13	137.04
Q9RYD4	cobB DR_0016	NAD-dependent protein deacylase	943710	1466100	1155400	1438200	1035000	1431900	1288800	1252800	1227500	901260		0.928023	11	260.66
P56925	hslO DR_0985	33 kDa chaperonin (Heat shock protein 33 homolog) (HSP33)	2926500	3587300	2779400	3209100	2068100	3369100	2782300	3118100	2830000	2605400		0.928138	13	195.2
Q9RSJ2	DR_2132	Uncharacterized protein	8898000	9320800	9080100	5466300	7813500	6951700	6961500	8191900	9990300	8066100		0.928717	6	207.08
Q9RX32	DR_0483	UPF0225 protein DR_0483	358500	346160	262990	247090	185530	253390	249440	283250	304770	293500		0.929267	5	38.024
Q9RTD6	DR_1829	Uncharacterized protein	1664700	1640400	1342500	1010900	1272900	1291400	1265900	1334300	1834400	1127200		0.929725	13	279.61
Q9RXH0	DR_0343	Cytochrome c family protein	342320	539580	386420	469130	333720	391500	418260	503490	377430	359120		0.92998	5	141.4
Q9RS19	der engA DR_2308	GTPase Der (GTP-binding protein EngA)	13358000	14160000	11904000	12483000	10744000	13205000	11635000	12353000	13012000	12741000	2359600	0.930409	26	323.31
Q9RTA2	DR_1863	Pilin biogenesis protein	469460	450760	380320	490110	326350	427140	355580	421270	476620	420290		0.931434	9	50.547
Q9RZE7	parB2 DR_A0002	Probable chromosome 2-partitioning protein ParB (Probable chromosome II-partitioning protein ParB)	4149700	4363600	4499400	4844900	4303100	4275400	4488200	4204200	4535100	4595600		0.931753	17	178.57
Q9RWV5	DR_0560	Uncharacterized protein	4111700	4668100	4102100	4717100	4651000	4218200	5290800	4151300	4029800	4679300	5145200	0.932451	13	323.31
Q9RUG3	DR_1423	Uncharacterized protein	742850	815740	806570	1019700	939610	866920	931160	805500	727360	964730		0.932566	4	40.423
Q9RSS8	rplA DR_2045	50S ribosomal protein L1	33540000	35621000	26079000	30465000	25993000	27471000	33726000	32894000	27799000	28786000	20111000	0.932993	10	323.31
Q9RWC5	DR_0744	Sensor histidine kinase	806790	886420	667050	752000	526400	787430	643730	758890	766100	710780		0.935693	15	92.236
Q9RTX8	DR_1622	Beta-phosphoglucomutase-related protein	99641	114480	121980	112540	98180	98628	103050	131190	110520	106430		0.936334	3	32.986
Q9RZ87	DR_A0067	CoA transferase, subunit B	973110	1669900	1117400	1637800	952330	1340400	1365500	1219400	1165100	1329300		0.936415	5	24.63
Q9RYD0	DR_0020	Ribonuclease II family protein	4671800	5552100	4166300	4977600	3305000	5001500	4570500	4653800	4366000	4248700		0.936833	19	224.09
Q9RWC9	DR_0740	Drug transport protein, putative			22330		50879			40140	31766	33633		0.936897	5	25.883
Q9RWX3	DR_0542	Glycerophosphoryl diester phosphodiesterase, putative	51611	40070	38309	27363	51862	41417	32088	41646	47848	48413		0.938092	3	12.597
Q9RSG5	DR_2159	Uncharacterized protein		148520	96343	124760	123390		132670			116030		0.939595	5	27.277
Q9RSB6	DR_2209	SudD-related protein	168840	192750	174210	220320	144970		194480	247010		109700		0.939725	6	26.791
Q9RXZ8	ribH DR_0156	6,7-dimethyl-8-ribityllumazine synthase (DMRL synthase) (LS) (Lumazine synthase)	1356500	1374100	1466100	1379600	2631300	1271700	1330100	1622000	2317900	1547000		0.940994	4	86.524
Q9RV68	greA DR_1162	Transcription elongation factor GreA (Transcript cleavage factor GreA)	8752500	10039000	7671100	7101000	4799600	6315300	7057300	8042400	7655500	8923700		0.942508	12	178.43
Q9RTN8	DR_1719	Uncharacterized protein	2173100	2780500	2028100	2513500	1626000	2217200	2365000	2507200	2026000	1923200		0.944029	12	105.72
Q9RWP2	DR_0624	Uncharacterized protein	309660	427060	278760	399860	223800	318320	369060	304440	296800	336200		0.945676	5	30.091
Q9RZG0	DR_C0027	Uncharacterized protein	2859200	2927600	2263900	2184000	1715700	2072100	2571000	2499200	2257000	2637700		0.94705	13	116
Q9RRB2	DR_2582	Uncharacterized protein	264860	222800	192220	205820	182290	220330	203900	222010	226610	189580		0.947165	5	50.95
Q9RTQ8	DR_1698	tRNA-dihydrouridine(20/20a) synthase	639930	796670	561320	624270	431690	717630	645440	587210	538490	541630		0.947256	8	67.346
Q9RZV3	DR_B0008	Cob(I)alamin adenosyltransferase	10622000	12542000	9721200	12257000	10875000	11500000	12705000	11462000	11204000	9399800	31435000	0.947613	11	323.31
Q9RUC0	DR_1469	Uncharacterized protein	2072200	2369200	2028400	2060000	1663500	2261300	1858300	1993900	2320100	1704900		0.947769	18	323.31
Q9RW98	DR_0771	Uncharacterized protein	1667300	1960900	1577300	1548500	1121400	1511200	1417000	1726600	1676700	1494000		0.948301	8	72.127
Q9RWP8	DR_0618	Uncharacterized protein	274540	530110	494250	409710	420190	400130	428170	548850	466450	304320		0.950373	9	44.625
Q9RYA0	DR_0050	Uncharacterized protein	2596900	3596700	3063000	2625900	2063300	2479700	3135600	2491300	2868700	2878000		0.950569	9	239.38
Q9RZV8	DR_B0002	Probable plasmid-partitioning protein ParB	2443900	2556700	2767400	3851100	3743600	3361500	3386600	2750200	3207000	2547400		0.951206	13	253.78
Q9RUI0	DR_1406	Uncharacterized protein	510680	588600	475420	471990	297830	432550	496650	468170	421160	542380		0.952361	5	70.544
Q9RSR8	DR_2056	Uncharacterized protein	263060	355010	363270	377780	201730		361690			270070		0.953561	3	26.64
Q9RU22	DR_1574	Uncharacterized protein	2639800	2843100	2106900	2317700	1981500	2169900	2061700	2510400	2390100	2697500		0.953709	6	262.78
Q9RR76	gpsA DR_2621	Glycerol-3-phosphate dehydrogenase [NAD(P)+]	600490	756620	559280	882350	590120	709470	731830	691160	623730	613070		0.954817	9	128.86
Q9RY03	DR_0151	NifS-related protein	188030	184070	135800	167440	168340	164960	156550	151150	202420	172360		0.954827	7	90.598
Q9RR98	DR_2596	Uncharacterized protein	4617800	7125200	5172100	5387700	3959600	5458800	5749200	5452700	4283900	5145300		0.95509	12	231.69
Q9RWA6	DR_0763	Uncharacterized protein	1207800	1537500	1199700	1248500	863430	1283500	1174200	1447700	1014200	1099200		0.955121	6	142.32
Q9RUA3	DR_1488	Membrane-bound protein LytR	1856300	2154400	1814800	1992100	1363100	1880900	1716700	1903200	1953300	1684700		0.955337	13	232.36
Q9RUW2	DR_1268	Uncharacterized protein	269540	377440	399100	366870	239840	250470	366670	421450	307030	319540		0.955429	3	32.161
Q9RSY1	DR_1988	PhoH-related protein	5778600	5810600	4854000	5408600	4055400	5339300	4946400	5815700	4554300	5140600		0.956377	15	323.31
Q9RTL0	DR_1750	Uncharacterized protein	1045200	558960	672500	363770	1192300	530750	412430	449680	1941500	402570		0.95646	3	57.386
Q9RS85	DR_2242	Thiol-specific antioxidant protein, putative	999810	1108900	1032200	823920	656240	977960	862290	1081600	883720	788360		0.956619	5	85.635
Q9RSA4	DR_2223	Tellurium resistance protein TerA	783510	914920	879540	1418500	741870	932800	1121200	711560	1182900	831900		0.956884	4	5.1711
Q9RSW7	rplT DR_2004	50S ribosomal protein L20	16735000	16701000	27985000	42249000	20578000	21715000	20956000	12896000	31604000	38866000		0.958129	5	83.54
Q9RR75	DR_2622	Uncharacterized protein	907760	1093300	810870	958100	740640	1039000	925320	915590	744940	865120		0.958685	6	75.561
Q9RY20	DR_0132	Uncharacterized protein	13135000	17434000	13913000	13213000	11701000	13545000	14401000	14650000	13960000	13112000		0.958801	16	323.31
Q9RWK1	DR_0665	Uncharacterized protein	1809000	2032100	1758300	1687900	1570000	1682700	1843600	1983000	1742600	1631200		0.959684	11	95.284
Q9RSM3	DR_2101	Uncharacterized protein	6782600	7509100	5664900	5961100	5732300	7013700	5563600	6652400	6786900	5752200	2503400	0.960108	22	323.31
Q9RWP5	DR_0621	MoxR protein	152590	275450	187500	243140	275510	244950	215150	192170	293060	180710		0.960422	9	30.455
Q9RRA2	DR_2592	Uncharacterized protein	221110	187110	229180	215010	218880	172060	256140	98714	314460	220390		0.961648	6	103.65
Q9RVT9	DR_0933	Alpha-amlyase	117190	110100			80737	100450	74523	77534	149930	115320		0.962301	7	25.746
Q9RRI3	DR_2507	Medium-chain fatty acid--CoA ligase	3113000	2727900	2508800	2967300	2777900	3004400	2601600	2964400	2995000	2564300		0.962561	16	76.963
Q9RXT8	DR_0218	Uncharacterized protein	2503900	2939000	2390900	856390	1661400	1534900	1523400	1939300	3223600	2017000		0.963551	5	323.31
Q9RS00	DR_2329	Uncharacterized protein	1755400	2841000	2233300	3045100	2022000	2554600	2534400	2592800	1927000	2224900		0.964994	13	245.23
Q9RT06	DR_1963	Twitching mobility protein	924670	1178300	1095800	1271800	917440	1031100	1128000	1074400	1017900	1120200		0.966052	15	277.31
Q9RVP2	DR_0983	tRNA nucleotidyltransferase, putative	355200	534840	356510	431550	354250	412020	311570	444980	451080	422190		0.966312	9	78.438
Q9RRF9	DR_2533	Uncharacterized protein	634040	913800	685130	821550	558540	816110	767020	829710	767010	453600		0.966675	7	57.542
Q9RVF3	DR_1076	Cell wall synthesis protein, putative		73427	80056	85398	76802	83131	65948	66880	94528	85374		0.968598	5	29.077
Q9RX68	pyrE DR_0447	Orotate phosphoribosyltransferase (OPRT) (OPRTase)	3841800	4848500	3283200	3556900	3559300	3848100	3853700	4607000	3639000	3213800		0.968614	11	235.29
Q9RX30	gltX DR_0485	Glutamate--tRNA ligase	4918400	6237000	4692900	5930600	4116900	5523600	4720200	5582300	5138800	5014300		0.970226	20	257.17
Q9RSQ1	DR_2073	Uncharacterized protein	282020	309120	282140	283610	177850	249280	309140	287060	223960	260050		0.97035	4	32.599
Q9RU60	DR_1534	Acetyltransferase, putative	316040	508610	363740	438680	292270	408820	317420	440210	353450	390710		0.970513	5	39.041
Q9RYF4	DR_A0364	Oxidoreductase, short-chain dehydrogenase/reductase family	10786000	11203000	9108800	8492100	7003100	8892200	9205500	7574700	10450000	10648000		0.971222	17	323.31
Q9RSV5	DR_2017	ArgE/DapE/Acy1 family protein	452900	475510	430420	479960	382260	395720	432170	390470	581500	428400		0.971905	9	70.185
Q9RWP0	murG DR_0626	UDP-N-acetylglucosamine--N-acetylmuramyl-(pentapeptide) pyrophosphoryl-undecaprenol N-acetylglucosamine transferase	631490	558120	415160	569800	436180	553500	512750	583690	492260	476830		0.972449	10	67.087
Q9RV04	DR_1226	Uncharacterized protein	109340	168450	121240	128480	87603	123040	135690	128830	120150	109810		0.973923	6	27.015
Q9RRU5	thrB DR_2390	Homoserine kinase (HK) (HSK)	283360	380750	332340	312710	539400	315710	335620	314340	535130	337350		0.973983	6	122.65
Q9RYC6	purK DR_0024	N5-carboxyaminoimidazole ribonucleotide synthase (N5-CAIR synthase)	862800	1033100	841830	983300	594740	886140	876000	888610	856120	821890		0.974655	9	33.233
Q9RSP3	thrS DR_2081	Threonine--tRNA ligase	8224000	8773900	8624000	8126900	7175000	8361200	8216400	8263800	8628000	7509500		0.97474	5	3.6338
Q9RSH9	DR_2145	ABC transporter, ATP-binding protein		196410	545620	192040	153420	206330	178980	252290	268310	436380		0.974793	3	15.464
Q9RT58	DR_1907	Fumarate reductase-related protein	1271700	1488500	1241600	1396500	1009600	1346800	1274400	1382500	1144700	1273500		0.97642	9	38.96
Q9RY04	DR_0150	Uncharacterized protein	603420	707490	529150	657330	454050	572110	600530	721670	548330	500190		0.977234	5	33.993
Q9RUL8	pdxT DR_1366	Pyridoxal 5'-phosphate synthase subunit PdxT	504030	709890	504570	661630	456440	584630	635010	577530	510290	537080		0.977531	7	95.596
Q9RXJ8	rpsS DR_0315	30S ribosomal protein S19	4142400	5873600	7089500		7796700	3402100			8856000			0.977738	3	27.204
Q9RZD6	DR_A0013	Ferredoxin-nitrite reductase	11791000	11146000	9593700	10751000	10833000	11118000	10205000	10946000	11692000	10088000		0.9782	25	323.31
Q9RR82	DR_2614	Uncharacterized protein	7808700	7558900	6794800	6540400	5571500	5497700	6469800	7162500	8587700	6641100		0.979733	13	323.31
Q9RS59	DR_2268	Aminotransferase, class I	1417400	1365300	1137600	1387800	1032100	1399400	1164300	1324300	1232300	1231400		0.979831	14	148.38
Q9RV86	DR_1143	Uncharacterized protein	151260	147310	140580	213220	127130	175340		149510	144240			0.98001	3	35.233
Q9RRG8	rpmB DR_2524	50S ribosomal protein L28	8121000	7053200	17050000	20018000	22877000	14344000	17258000	15722000	8160000	19166000		0.980467	3	13.513
Q9RVL6	mqnD DR_1011	1,4-dihydroxy-6-naphtoate synthase	724550	978500	584100	802540	550320	668840	722420	750890	755520	752450		0.9808	9	58.591
Q9RUD2	prs DR_1456	Ribose-phosphate pyrophosphokinase (RPPK)	4548200	3945900	3850100	2895200	4400900	4013500	3321300	3455100	4322900	4573200		0.981302	14	241.2
Q9RXP2	DR_0268	Uncharacterized protein	2985800	2692000	3299200	4179900	4200800	3411500	3745200	3202600	3492700	3543200		0.982338	16	270.44
Q9RYX1	DR_A0183	Uncharacterized protein	48443		61448	31944	202280	162360	51451	90582	60456	70414		0.982421	4	16.305
Q9RTV7	DR_1646	Nitrogen regulator, putative	627660	579310	453090	534820	450380	508790	504160	653590	504850	479140		0.982599	7	106.62
Q9RUC7	DR_1462	Uncharacterized protein			1227400		931910	1470600	1461900	1573700	834090	90649		0.984388	25	231.48
Q9RY64	rplU DR_0086	50S ribosomal protein L21	14622000	15099000	14237000	6107100	8718300	9580400	10612000	12022000	14010000	12758000	10699000	0.984728	7	133.99
Q9RYD6	rsmG DR_0014	Ribosomal RNA small subunit methyltransferase G	3395900	4366700	3186400	4076700	2656600	3516000	3531300	4072500	3159000	3437600		0.984757	15	296.5
Q9RTG8	rimP DR_1796	Ribosome maturation factor RimP	3289800	3236000	2130300	2474100	1568300	2168800	2803000	2926100	2263200	2503600		0.985689	9	323.31
Q9RRJ4	murD DR_2496	UDP-N-acetylmuramoylalanine--D-glutamate ligase	1901800	1744600	1910400	1922400	2170700	1935400	1804700	1622900	2469100	1803500		0.986322	17	263.93
Q9RX07	DR_0508	Mrr restriction system protein	1378400	1639300	1242000	1543400	1099700	1461800	1330800	1426800	1384600	1307700		0.986795	13	144.35
Q9RWH1	atpE DR_0697	V-type ATP synthase subunit E (V-ATPase subunit E)	25153000	30312000	21122000	24823000	18571000	22708000	27537000	26258000	19032000	24652000	990930	0.987235	9	267.2
Q9RSI2	DR_2142	Uncharacterized protein	144810		114340		144560	115600	114920		172110			0.987664	3	39.972
Q9RTQ5	DR_1701	2-hydroxyacid dehydrogenase, putative	1875800	2221800	1677800	2283500	1635700	2222500	1884400	1904500	2147600	1549500		0.988012	10	192.87
Q9RRW3	pth DR_2372	Peptidyl-tRNA hydrolase (PTH)	1808800	2199800	1522700	2170300	1575500	1869800	1853700	2007200	1777200	1757500		0.988159	9	114.78
Q9RT87	guaB DR_1878	Inosine-5'-monophosphate dehydrogenase (IMP dehydrogenase) (IMPD) (IMPDH)	7821400	9277600	8730800	10337000	8300300	8373100	7407600	9904500	8773000	10059000	951250	0.988211	19	272.37
Q9RU28	DR_1567	Peptide ABC transporter, ATP-binding protein	15439000	16502000	13075000	15161000	10833000	15268000	13691000	14931000	13986000	13053000		0.988664	12	323.31
Q9RY70	argF DR_0080	Ornithine carbamoyltransferase (OTCase)	169330	205110	159950	227560	139970	161330		219550		161390		0.988754	4	26.92
Q9RV79	miaB DR_1150	tRNA-2-methylthio-N(6)-dimethylallyladenosine synthase	591300	594040	618580	580470	614050	588800	573700	541730	612200	680410		0.990048	6	81.637
Q9RTC8	DR_1837	Uncharacterized protein	188330	156020	124290	142030	273530	169490	187070	163530	216130	146120		0.990181	4	47.157
Q9RTU3	DR_1663	Uncharacterized protein	1050300	1283500	1009900	887430	743630	954490	1066500	1176600	875560	895320		0.990884	2	83.542
Q9RSX4	DR_1995	Uncharacterized protein	162870	178250		119800		151270	156440					0.991362	1	-2
Q9RXP0	rnz DR_0270	Ribonuclease Z (RNase Z)	286670	234520	123720	190890	172680	255220	174680	133420	193850	253330		0.991394	8	24.224
Q9RXD7	DR_0377	L-serine dehydratase, alpha subunit	258320	362890	238710	277710	227100	262880	282000	267840	273090	280260		0.991725	4	67.337
Q9RRX6	DR_2356	MutT/nudix family protein	1908100	2185800	1640200	1530100	984500	1406500	1859300	1991000	1353900	1627800		0.99337	5	135.39
Q9RZP1	DR_B0081	DNA-binding response regulator		197580			165050		236760			125110		0.995719	3	12.423
Q9RS40	DR_2287	Transcriptional regulator, AsnC family	3087700	3393800	2797300	2580500	2207000	2382900	2921500	3466500	2335700	2952000		0.995921	4	128.04
Q9RT75	DR_1890	Oxidoreductase, putative	6889800	8461900	6572400	7619700	4884800	7359300	7007200	6724700	7114100	6206500	2118100	0.995948	17	323.31
Q9RXR0	acpS DR_0247	Holo-[acyl-carrier-protein] synthase (Holo-ACP synthase)									101650				2	4.974
Q9RRX9	ansA DR_2353	Probable L-asparaginase (L-ASNase)					241300	94633			152190				4	18.781
Q9RXS8	apaG DR_0228	Protein ApaG								31843000					1	2.6175
Q9RRG7	dctA DR_2525	C4-dicarboxylate transport protein										43013			1	26.907
Q9RX08	dnaE DR_0507	DNA polymerase III subunit alpha (Pol III catalytic subunit)						122680							7	10.032
Q9RYE5	DR_0004	MutT/nudix family protein					30071								6	10.586
Q9RYD5	DR_0015	Uncharacterized protein		533120											2	17.863
Q9RYC1	DR_0029	2-oxo acid dehydrogenase, E1 component, alpha subunit										49326			1	3.6257
Q9RYB7	DR_0033	Uncharacterized protein								22729					1	2.8468
Q9RYB6	DR_0034	Uncharacterized protein		12300											2	3.7258
Q9RY95	DR_0055	Repressor protein, putative	28055	29834				46058							2	7.8634
Q9RY82	DR_0068	Uncharacterized protein										142020			2	12.713
Q9RY68	DR_0082	Uncharacterized protein			89994							107350			4	10.268
Q9RY43	DR_0108	Uncharacterized protein						127640	136320	129470	137130				5	22.412
Q9RY31	DR_0120	Smf protein										2662.5			1	3.2799
Q9RY29	DR_0122	Uncharacterized protein									44262				6	12.423
Q9RY18	DR_0134	Uncharacterized protein										80285			1	12.946
Q9RXY5	DR_0169	7,8-dihydroneopterin aldolase										87850			1	2.8023
Q9RXY4	DR_0170	2-amino-4-hydroxy-6-hydroxymethyldihydropteridine pyrophosphokinase								181650					2	30.481
Q9RXX1	DR_0184	Enoyl-CoA hydratase, putative								28103					1	4.1687
Q9RXW7	DR_0188	Uncharacterized protein				165420			226730		216750				3	12.603
Q9RXW3	DR_0192	MutT/nudix family protein										53220			2	5.1628
Q9RXW0	DR_0195	Uncharacterized protein										37284			1	3.6688
Q9RXU8	DR_0208	Uncharacterized protein										234260			1	3.7576
Q9RXU4	DR_0212	Uncharacterized protein			362380	341670	326750								3	7.834
Q9RXU3	DR_0213	Uncharacterized protein	74103												2	3.0376
Q9RXT7	DR_0219	Uncharacterized protein					81233								4	17.861
Q9RXS5	DR_0231	Putative tRNA (cytidine(34)-2'-O)-methyltransferase							49546						3	7.0052
Q9RXS3	DR_0233	Transcriptional regulator, ArsR family					125080								1	2.8122
Q9RXR8	DR_0239	Uncharacterized protein										42896			1	12.357
Q9RXQ6	DR_0252	Uncharacterized protein										56259			1	2.7238
Q9RXQ0	DR_0259	Uncharacterized protein										57552			1	4.4502
Q9RXP8	DR_0261	MutT/nudix family protein										38512			1	9.1741
Q9RXN4	DR_0276	Uncharacterized protein					46430								4	12.241
Q9RXN2	DR_0278	Phosphoglycerate mutase, putative						13834							1	4.741
Q9RXI5	DR_0328	Uncharacterized protein	159140												2	27.717
Q9RXI0	DR_0333	Uncharacterized protein		39128	29721	29561									2	20.489
Q9RXF6	DR_0357	Uncharacterized protein			156140			145270	116130		102370	122860			3	14.874
Q9RXA7	DR_0408	Response regulator	98515	118930					87752						2	6.8168
Q9RX98	DR_0417	PpGpp-regulated growth inhibitor ChpA/MazF, putative										44652			2	10.905
Q9RX84	DR_0431	Uncharacterized protein		102160		60568									3	13.548
Q9RX53	DR_0462	Uncharacterized protein									19815				1	3.4077
Q9RX47	DR_0468	Uncharacterized protein				48008									3	12.602
Q9RX46	DR_0469	Uncharacterized protein										50072			1	3.1433
Q9RX23	DR_0492	Uncharacterized protein										33315			1	4.2182
Q9RX18	DR_0497	L-serine dehydratase, beta subunit										32507			1	3.2445
Q9RX12	DR_0503	Uncharacterized protein								117010	98488	123050			5	21.1
Q9RX11	DR_0504	Uncharacterized protein										75995			1	8.5172
Q9RX06	DR_0509	Uncharacterized protein		54337	208610	89903		55123							4	14.824
Q9RX02	DR_0513	Integrase, putative				27417									5	32.116
Q9RWX8	DR_0537	Uncharacterized protein						18056							3	6.0715
Q9RWW8	DR_0547	Uncharacterized protein									8760.3				2	3.2127
Q9RWV8	DR_0557	Uncharacterized protein		56535				51837	44471	40698					2	6.6938
Q9RWV3	DR_0562	Maltose ABC transporter, permease protein	85072	103130	96067				88217						2	10.941
Q9RWU5	DR_0570	Uncharacterized protein	123190	126220	82399	38153			83414						2	5.6359
Q9RWU3	DR_0572	Sporulation protein SpoIID-related protein		8558											2	4.5206
Q9RWT8	DR_0577	Sensor histidine kinase		96486							101160				6	12.353
Q9RWS8	DR_0587	Mrr restriction system protein		64207	66889	87135	66416								5	9.7032
Q9RWR3	DR_0603	Cytidine/deoxycytidylate deaminase/nudix/methyltransferase domains protein						23485							1	2.6175
Q9RWR1	DR_0605	GGDEF family protein					286090								5	24.42
Q9RWP1	DR_0625	Uncharacterized protein										47121			1	3.4303
Q9RWM8	DR_0638	Uncharacterized protein					250990								2	35.6
Q9RWK5	DR_0661	Uncharacterized protein									84152				2	5.204
Q9RWI8	DR_0680	Uncharacterized protein									41649				2	3.2269
Q9RWG0	DR_0708	Uncharacterized protein		1171900											3	9.6572
Q9RWE6	DR_0723	Glycosyl hydrolase, family 13			23836										2	6.247
Q9RWD9	DR_0730	Oxidoreductase, short-chain dehydrogenase/reductase family									17143				1	6.6851
Q9RWD8	DR_0731	Response regulator									10412				2	8.7092
Q9RWD3	DR_0736	Uncharacterized protein										171970			1	7.3148
Q9RWC4	DR_0745	Periplasmic serine protease, HtrA/DegQ/DegS family				44326									4	10.994
Q9RW71	DR_0798	Acetyltransferase, putative										41517			1	2.7421
Q9RW69	DR_0800	Uncharacterized protein									50812				1	27.207
Q9RW31	DR_0838	Uncharacterized protein										50743			2	5.1001
Q9RVZ6	DR_0874	Uncharacterized protein									50108				1	6.3461
Q9RVZ0	DR_0880	NADH-ubiquinone/plastoquinone subunit, putative						83224	74601			55143			5	16.008
Q9RVY9	DR_0881	Cation transport system protein, putative				159340		198180	175490	195060	144940	168250			2	28.705
Q9RVY8	DR_0882	Cation transport system protein, putative										73890			1	8.3199
Q9RVY4	DR_0887	Uncharacterized protein										164410			1	2.531
Q9RVY2	DR_0889	Uncharacterized protein		34284											1	18.948
Q9RVX9	DR_0892	Sensor histidine kinase						46532							2	2.4883
Q9RVW2	DR_0909	Uncharacterized protein										53969			1	4.7625
Q9RVV2	DR_0920	M-related protein		808370											3	166.23
Q9RVU7	DR_0925	Low-affinity inorganic phosphate transporter, putative					51649								1	16.968
Q9RVT7	DR_0935	Phosphatase, putative				22934		23431							4	3.4415
Q9RVS9	DR_0943	Uncharacterized protein										90892			2	29.429
Q9RVS7	DR_0945	Uncharacterized protein					71416								2	16.011
Q9RVR9	DR_0953	Succinate dehydrogenase, hydrophobic subunit SdhD, putative										217890			1	2.8403
Q9RVR7	DR_0955	Uncharacterized protein		94317					89080		71829	82345			2	14.068
Q9RVQ8	DR_0964	Carboxypeptidase-related protein	132290						121150						3	11.05
Q9RVQ6	DR_0966	5-methyltetrahydrofolate--homocysteine methyltransferase	2427000							1849000		1764500			6	2.5642
Q9RVM7	DR_1000	Uncharacterized protein				261720	894590								2	10.28
Q9RVL3	DR_1014	Vanadium chloroperoxidase-related protein								16909					1	2.529
Q9RVJ8	DR_1030	Aminotransferase, putative								18768					2	6.1807
Q9RVJ7	DR_1031	(S)-2-hydroxy-acid oxidase				85440		148570		111910	128620				4	23.341
Q9RVJ1	DR_1037	Branched-chain amino acid ABC transporter, permease protein									7113.9				1	3.3715
Q9RVI9	DR_1040	Uncharacterized protein										13631			1	3.092
Q9RVI2	DR_1047	Uncharacterized protein					83084								1	19.961
Q9RVH1	DR_1058	Uncharacterized protein									94435				2	3.4957
Q9RVG5	DR_1064	Uncharacterized protein										45799			1	6.3618
Q9RVF2	DR_1077	Chitooligosaccharide deacetylase			23640					24217					4	14.135
Q9RVE1	DR_1088	Uncharacterized protein										35362			3	10.098
Q9RVD2	DR_1097	Phosphoglycerate mutase, putative									37687				2	13.493
Q9RVC7	DR_1102	Cation efflux system protein										61758			1	2.5542
Q9RVC6	DR_1103	ABC transporter, ATP-binding protein, EF-3 family	245130	398240	226810	260300	216280					168870			8	28.31
Q9RV92	DR_1137	Uncharacterized protein										17283			2	7.3552
Q9RV88	DR_1141	Glycosyl hydrolase, family 13		67253											5	35.756
Q9RV85	DR_1144	Uncharacterized protein			41509										2	5.2559
Q9RV73	DR_1156	Transcriptional regulator				16914									3	16.176
Q9RV63	DR_1167	DedA protein								44050					1	2.4366
Q9RV26	DR_1204	4-carboxymuconolactone decarboxylase		34128											1	3.3433
Q9RV19	DR_1211	Uncharacterized protein				37942		36371							3	7.5103
Q9RV07	DR_1223	Multidrug resistance protein-related protein			48560										1	2.3936
Q9RV01	DR_1229	Uncharacterized protein										35627			1	2.708
Q9RUZ2	DR_1238	Homocitrate synthase			13829	26788									3	18.046
Q9RUX2	DR_1258	SNF2/Rad54 helicase-related protein			827430			953360	897610	611470					7	16.208
Q9RUX1	DR_1259	DNA helicase, SNF2/RAD54 family									253090				3	4.2106
Q9RUT8	DR_1293	Uncharacterized protein										21080			2	3.7403
Q9R3J8	DR_1296 DR_C0033	Transposase, putative	186300	138290	121500					121370					5	15.805
Q9RUP9	DR_1333	Beta-N-acetylhexosaminidase										77902			1	12.088
Q9RUN6	DR_1348	Uncharacterized protein									109200				1	4.5935
Q9RUN3	DR_1351	Hydrolase, alpha/beta hydrolase fold family								24079					2	6.241
Q9RUM2	DR_1362	Streptomycin biosynthesis protein StrI-related protein					45719								2	2.8827
Q9RUJ5	DR_1391	Uncharacterized protein										422050			1	11.832
Q9RUI3	DR_1403	Hydrolase-related protein	35580		42115	36019	38131								3	11.813
Q9RUI1	DR_1405	Uncharacterized protein						540190			131030	2105900			2	12.427
Q9RUH7	DR_1409	Uncharacterized protein					69670								5	6.2654
Q9RUH5	DR_1411	Transporter, sodium/sulfate symporter family		100580	87026	85193	100670		95008						5	20.141
Q9RUF4	DR_1432	Uncharacterized protein								29989					1	9.4704
Q9RU92	DR_1500	NADH-quinone oxidoreductase subunit F										48726			2	2.847
Q9RU91	DR_1501	NADH dehydrogenase I, E subunit				39722									2	16.279
Q9RU85	DR_1507	Putative zinc metalloprotease DR_1507	178940	177620	175040		137260			118710					3	43.784
Q9RU78	DR_1514	2-phosphoglycerate kinase, putative	109310						87258		167250	121810			6	4.167
Q9RU55	DR_1539	Uncharacterized protein										87726			1	21.364
Q9RU45	DR_1549	Uncharacterized protein					27063								2	3.0362
Q9RU44	DR_1550	FtsE protein			307980			206900			403790				5	23.672
Q9RU25	DR_1570	Peptide ABC transporter, permease protein									46792				2	9.3669
Q9RTZ6	DR_1601	Nodulin 21-related protein		163670				41529	121260						4	23.137
Q9RTZ0	DR_1608	Uncharacterized protein		31985	53461			22929							2	9.3729
Q9RTY6	DR_1613	Transcriptional regulator, ArsR family										151820			2	5.4485
Q9RTX1	DR_1631	Uncharacterized protein					46615								3	6.7211
Q9RTW1	DR_1642	Uncharacterized protein									23961				1	4.1095
Q9RTV9	DR_1644	Uncharacterized protein	90087	79683	93957				85877						3	5.8735
Q9RTU5	DR_1661	Stage V sporulation protein S-related protein	210930	209400	230870	225750	197410	196770							3	37.361
Q9RTT3	DR_1673	Oxidoreductase, putative		145800				107090		98303					5	13.926
Q9RTT1	DR_1675	Uncharacterized protein				123160									4	6.9289
Q9RTT0	DR_1676	Uncharacterized protein							46454						3	13.599
Q9RTS5	DR_1681	GidA-related protein		220910	149370	217000						173690			3	11.757
Q9RTS2	DR_1684	Pseudouridine synthase, putative										70171			1	8.7515
Q9RTS0	DR_1686	Uncharacterized protein	113970	140500							111140				2	4.7011
Q9RTN0	DR_1730	Glycolate oxidase, iron-sulfur subunit						24154							3	5.8306
Q9RTM5	DR_1735	Uncharacterized protein						88424	85835	90212		99340			3	10.518
Q9RTM1	DR_1739	Uncharacterized protein										5681.2			2	6.3943
Q9RTL9	DR_1741	Uncharacterized protein		347690				372670							2	-2
Q9RTL7	DR_1743	Fosmidomycin resistance protein, putative									37007				2	3.0927
Q9RTK9	DR_1751	DNA polymerase-related protein							9971.3						2	3.6841
Q7DF77	DR_1770	Uncharacterized protein						241150							4	8.5366
Q9RTI7	DR_1777	Uncharacterized protein										72226			2	4.0917
[truncated: 170 more rows]
