# Supplementary material for: Molecular response of Deinococcus radiodurans to simulated microgravity explored by proteometabolomic approach
Source: Sci Rep. 2019 Dec 5;9:18462. doi: 10.1038/s41598-019-54742-6 (PMC6895123; doi:10.1038/s41598-019-54742-6)
Supplement: Supplementary file 3 — Table S2 [file 41598_2019_54742_MOESM3_ESM.xlsx]

## Sheet: Sheet1
Table S2: Table of metabolites with corresponding statistical analysis (targeted approach). Intensities are already normalized to the corresponding protein concentration.
Metabolite	p-value (t-test)	ctrl1	ctrl2	ctrl3	ctrl4	ctrl5	µg1	µg2	µg3	µg4	µg5
Malic acid	0.000547003	6.00985e+06	7.29321e+06	5.80146e+06	5.58584e+06	5.96351e+06	8.21097e+06	8.82408e+06	8.79434e+06	8.49677e+06	8.63117e+06
Lactic acid	0.000810206	6.18293e+07	3.78881e+07	2.86613e+07	3.28072e+07	5.77116e+07	8.79937e+07	9.52209e+07	1.41993e+08	1.04241e+08	1.24653e+08
Aspartic acid	0.00213598	8.55882e+07	1.04258e+08	9.39902e+07	9.78369e+07	9.47461e+07	7.37486e+07	7.98308e+07	7.62935e+07	8.12862e+07	7.59418e+07
Leucine	0.00448106	5.46206e+08	5.92178e+08	5.17498e+08	5.63795e+08	4.67969e+08	3.94974e+08	4.31305e+08	4.80498e+08	4.44223e+08	4.08942e+08
Pyruvic acid	0.0105694	5.91544e+06	5.99635e+06	3.52522e+06	6.24493e+06	4.30177e+06	1.9474e+06	2.50686e+06	3.85412e+06	2.66566e+06	3.72661e+06
Threonine	0.0109016	3.81529e+08	4.61369e+08	3.79082e+08	4.33228e+08	3.52983e+08	2.62664e+08	3.13973e+08	3.75467e+08	3.05204e+08	3.07895e+08
Lysine	0.0111434	2.72559e+08	2.9723e+08	2.53433e+08	2.62768e+08	2.50214e+08	2.00049e+08	2.33993e+08	2.41371e+08	2.34008e+08	2.39725e+08
Ornithine	0.0111542	3.30983e+08	3.47016e+08	2.93346e+08	3.1965e+08	3.02018e+08	2.49635e+08	2.94532e+08	2.73658e+08	2.92472e+08	2.73586e+08
Isoleucine	0.0149911	2.23975e+08	2.60537e+08	2.1518e+08	2.18701e+08	2.32359e+08	1.63924e+08	2.26437e+08	1.81175e+08	1.84428e+08	1.89796e+08
Phenylalanine	0.0186811	1.19689e+08	1.44419e+08	1.11641e+08	1.19011e+08	1.13479e+08	8.3298e+07	1.07944e+08	1.11442e+08	9.8446e+07	9.07054e+07
Valine	0.0202258	4.02509e+08	4.90771e+08	4.50465e+08	4.75942e+08	4.22868e+08	3.11607e+08	4.0012e+08	3.93629e+08	4.169e+08	3.61578e+08
Glutamine	0.0388191	2.90111e+07	3.36679e+07	3.20005e+07	3.2606e+07	3.16609e+07	3.0181e+07	2.63742e+07	2.88752e+07	1.93825e+07	2.66124e+07
Succinic acid	0.0403841	2.85645e+07	3.27621e+07	2.93213e+07	2.72705e+07	2.89544e+07	2.91957e+07	3.76142e+07	3.31129e+07	3.30528e+07	3.79051e+07
Glycine	0.0502951	2.25772e+08	2.56164e+08	2.21591e+08	2.25441e+08	2.37645e+08	1.86731e+08	2.25344e+08	1.99358e+08	2.28587e+08	2.09593e+08
Tyrosine	0.0576786	7.33055e+07	9.42011e+07	7.25364e+07	7.9892e+07	7.8416e+07	6.37637e+07	6.66416e+07	7.40781e+07	4.9299e+07	7.60881e+07
Methionine	0.0642	4.62211e+07	5.16324e+07	4.03265e+07	4.08997e+07	4.28824e+07	3.55903e+07	4.3866e+07	4.24068e+07	3.26648e+07	3.47592e+07
Glutamic acid	0.0699768	1.34726e+08	1.61592e+08	1.55304e+08	1.56245e+08	1.46021e+08	1.14319e+08	1.49678e+08	1.37243e+08	1.4301e+08	1.27164e+08
Oxoglutaric acid	0.124421	223117	312242	270714	322749	324983	187847	320146	244179	189674	243980
Fumaric acid	0.156357	1.98218e+07	1.7645e+07	1.44101e+07	1.79206e+07	1.64345e+07	1.36934e+07	1.71928e+07	1.5835e+07	1.40019e+07	1.65983e+07
Asparagine	0.240197	4.29945e+06	5.77568e+06	4.28003e+06	4.26435e+06	4.61788e+06	3.79683e+06	4.59118e+06	4.61697e+06	3.70396e+06	4.29477e+06
Putrescine	0.264704	1.46582e+06	1.21851e+06	973501	1.59502e+06	1.20272e+06	1.51227e+06	1.21619e+06	1.6185e+06	1.20333e+06	2.29557e+06
Citric acid	0.295511	7.97401e+06	8.68185e+06	8.25757e+06	1.13124e+07	7.82317e+06	5.99195e+06	9.15909e+06	7.79221e+06	6.42095e+06	9.39993e+06
Alanine	0.402673	1.19566e+09	1.4101e+09	1.21003e+09	1.23575e+09	1.25903e+09	1.01389e+09	1.24855e+09	1.1959e+09	1.35908e+09	1.19119e+09
Proline	0.506596	8.0601e+08	7.72402e+08	7.51414e+08	7.28881e+08	6.71428e+08	5.96241e+08	9.29368e+08	5.98764e+08	6.80581e+08	6.93458e+08
Serine	0.665975	8.80149e+07	1.05212e+08	8.46633e+07	8.65241e+07	9.35081e+07	7.15937e+07	9.52798e+07	8.73542e+07	9.76878e+07	9.26378e+07
Spermidine	0.704261	9.1716e+07	3.87029e+07	1.62269e+07	5.10843e+07	3.49685e+07	3.48103e+07	2.07588e+07	6.69767e+07	1.99094e+07	5.88777e+07
